# Supplementary material for: Annual mass budget of Antarctic ice shelves from 1997 to 2021
Source: Sci Adv. 2023 Oct 12;9(41):eadi0186. doi: 10.1126/sciadv.adi0186 (PMC11650781; doi:10.1126/sciadv.adi0186)
Supplement: Supplementary file 3 — Table S2 [file sciadv.adi0186_table_s2.zip]

Archive with 1 entries (1 files):
- adi0186_table_s2.xlsx
