# Supplementary material for: Annual mass budget of Antarctic ice shelves from 1997 to 2021
Source: Sci Adv. 2023 Oct 12;9(41):eadi0186. doi: 10.1126/sciadv.adi0186 (PMC11650781; doi:10.1126/sciadv.adi0186)
Supplement: Supplementary file 3 — Table S2 [file sciadv.adi0186_table_s2.zip › adi0186_table_s2.xlsx]

## Sheet: Total mass changes
		Centroid location		Mass change (Gt)		Mass trend (Gt yr-1)		Total discharge anomaly (Gt)		Total thinning (Gt)		Total retreat (Gt)		Total SMB Anomaly (Gt)
	Ice shelf	latitude	longitude	total	uncertainty	trend	p-val	observed	uncertainty	observed	uncertainty	observed	uncertainty	modelled	uncertainty
	Abbot	-72.7958	-96.5689	-289.669	177.265	-11.3886	1.35844e-12	25.7745	115.443	-260.319	192.809	-98.3445	31.9514	43.2193	25.2341
	Ainsworth	-67.9145	146.54	-2.33596	1.98774	-0.0188225	0.571053	0.575964	0.549986	-2.71888	0.473879	0.000400543	1.88694	-0.193444	0.758342
	Alison	-73.8526	-82.0595	-45.3673	5.31406	-2.06897	4.75364e-16	4.46376	3.5294	0	0	-49.8889	4.02058	0.0577519	0.453529
	Amery	-70.4394	70.43	1257.09	336.096	58.1577	2.00869e-17	49.7441	102.572	600.066	297.706	569.883	122.236	37.401	10.7823
	Andreyev	-69.011	155.464	31.1727	3.45717	1.32087	9.3148e-24	9.79861	3.24731	0	0	21.4156	1.31444	-0.0414946	0.458168
	Astrolabe	-66.7169	139.989	13.8576	4.38829	0.535638	4.98294e-13	1.69575	2.61959	0	0	12.2165	3.56516	-0.0547	0.445183
	Atka	-70.6582	-6.8379	-49.8546	29.0136	-2.51092	3.62353e-10	-1.05025	1.86515	-30.5873	28.5254	-20.5118	5.02338	2.29484	1.7617
	Aviator	-73.8976	165.395	-17.7632	59.8156	-0.670035	2.63117e-14	0.331289	1.70911	-16.5908	59.7595	-1.16667	2.03092	-0.337003	1.29883
	Bach	-72.0554	-72.013	-97.0679	57.2556	-4.02083	6.10215e-16	9.50452	15.6376	-77.3353	54.868	-31.0797	8.11404	1.84256	2.80922
	Barber	-70.4185	162.805	-0.432042	1.25289	-0.0143409	0.00792004	0.125549	0.845437	-0.691396	0.464827	0.154903	0.975344	-0.0210981	0.227328
	Baudouin	-70.0784	29.0249	143.955	130.085	5.59653	2.6685e-09	8.47131	35.9061	137.285	118.169	-22.1475	42.9804	20.3468	7.46096
	Borchgrevink	-70.287	19.8005	167.627	202.766	7.7447	0.00208467	-10.7464	46.2986	160.763	187.097	3.07764	65.1373	14.5333	7.97568
	Brahms	-71.489	-73.6538	-38.315	69.6369	-0.787766	0.000625115	2.52914	2.69342	-37.5621	69.5411	-3.50446	2.79014	0.22237	0.905735
	Britten	-72.575	-72.5367	-8.35348	2.41901	-0.347508	2.93491e-25	0.549996	0.381072	-8.28887	0.426471	-0.635798	2.39035	0.0211936	0.249971
	Brunt_Stancomb	-74.9725	-22.4005	536.983	193.739	25.4309	8.42315e-17	27.5622	54.2151	126.986	113.387	362.787	165.509	19.6483	13.8496
	Campbell	-74.6087	164.393	5.39165	1.78646	0.233898	1.88421e-17	0.610696	0.621332	6.67777	0.497927	-1.88706	1.6294	-0.00976166	0.331054
	Cape_Washington	-74.5505	165.135	-1.22352	1.87117	-0.0363967	1.4993e-08	0.0642459	0.298585	-0.680394	0.0937281	-0.603512	1.84563	-0.00386242	0.176672
	Cheetham	-75.7297	162.711	-0.171133	1.28428	-0.0185223	0.0101699	0.143791	0.503907	0.552918	0.182944	-0.901499	1.173	0.033657	0.351397
	Chugunov	-70.6554	163.267	-7.37828	2.8596	-0.335963	1.76017e-10	0.721224	1.96032	-9.05156	1.14675	0.965528	2.05536	-0.0134681	0.299279
	Cirque_Fjord	-67.3013	58.7639	4.78517	1.67502	0.210611	2.4258e-14	0.476356	1.32864	0	0	4.16532	1.08844	0.143496	0.375847
	Clarke_Bay	-74.4063	-60.9692	-0.853609	1.02554	-0.033866	1.07788e-19	0.172643	0.0887689	-0.881061	0.0345878	-0.140368	1.02153	-0.00482243	0.174375
	Commandant_Charcot	-66.431	136.614	9.14953	10.0951	0.493175	1.17144e-11	-3.01327	9.73076	0	0	12.2145	3.54325	-0.051732	0.383728
	Conger_Glenzer	-65.7568	103.616	-157.4	92.9059	-6.63544	3.45364e-19	0.224091	5.7714	-117.857	91.6432	-37.5513	14.4555	-2.21656	2.0839
	Cook	-68.5597	152.925	469.983	156.758	19.9771	1.87884e-25	-9.78205	44.7032	64.7202	139.999	414.571	58.2461	0.473501	4.01846
	Cosgrove	-73.54	-100.491	-14.1966	46.2086	-0.524854	0.00103483	13.9917	13.9924	-23.5217	43.3705	-5.3396	9.79603	0.673086	3.1087
	Crosson	-75.0579	-110.758	-495.245	228.805	-19.7733	9.55136e-20	156.231	67.1408	-686.265	226.496	33.0946	33.7547	1.69368	3.86864
	Dalk	-69.4265	76.4371	9.84044	1.80733	0.432037	4.85083e-19	2.98847	1.49588	8.84875	0.163092	-2.04262	1.01755	0.0458316	0.278809
	Dawson_Lambton	-76.122	-26.7323	0.134233	2.304	0.0707943	0.000171464	1.29311	0.810433	-4.30457	0.355314	3.14536	2.17138	0.000329068	0.182224
	Deakin	-68.4426	150.548	-30.8205	4.46445	-1.22445	1.18844e-20	-0.521484	1.03923	-28.75	0.732332	-1.48363	4.34208	-0.0653246	0.405119
	Dennistoun	-71.1664	168.011	0.578645	1.21211	0.0578505	0.0291791	-0.106363	0.907955	0.81378	0.532395	-0.0856867	0.74438	-0.0430854	0.358296
	Dibble	-66.2315	134.742	21.9463	87.5115	1.59262	0.000292539	1.41907	17.7518	-4.78319	83.6113	26.0104	19.2835	-0.699984	1.622
	Dotson	-74.668	-112.811	-569.075	122.048	-23.433	5.88324e-25	292.58	76.1752	-825.548	132.196	-36.052	7.65295	-0.0549255	4.75195
	Drury	-69.1505	156.86	-3.99777	2.67321	-0.121404	3.6438e-05	0.127932	0.53703	-6.59816	0.478841	2.47371	2.58942	-0.00124309	0.38828
	Drygalski	-75.3822	163.262	-4.69953	206.298	-0.604816	0.0231752	4.33892	10.0274	0.483939	205.736	-9.86975	12.3017	0.347361	1.24918
	Edward_VIII	-66.726	56.4606	-52.4667	56.025	-1.9373	2.18242e-18	10.6275	4.35415	-64.7894	54.5648	0.817337	12.0641	0.87784	1.02227
	Ekstrom	-71.0632	-8.57655	44.2839	64.2402	2.52913	6.96366e-15	3.13498	15.7448	-1.66586	61.0131	35.1318	12.8056	7.68294	3.18559
	Eltanin_Bay	-73.6863	-81.1048	-8.60833	2.94504	-0.359192	5.39551e-15	1.00611	0.402822	0	0	-9.6256	2.91829	0.0111512	0.158182
	Falkner	-73.7504	166.164	-0.329454	0.245183	-0.0129697	6.98992e-26	-0.00112867	0.0344635	0	0	-0.32814	0.243161	-0.000185067	0.0666663
	Ferrigno	-73.6432	-83.6696	60.3657	22.2632	1.45475	3.55103e-06	-5.32251	21.7334	81.8066	6.24636	-16.2844	7.75425	0.166031	0.675733
	Filchner	-80.4075	-41.8745	2500.59	306.009	102.487	4.34807e-29	-106.207	150.377	806.971	194.855	1796.26	190.551	3.56752	13.5936
	Fimbul	-70.6056	1.21623	281.249	202.579	13.3577	5.75594e-18	6.70108	41.6932	92.8396	186.268	148.221	70.5023	33.4873	13.014
	Fisher	-67.571	145.594	8.45778	4.74407	0.233406	0.0295191	-0.0491774	1.99095	2.74264	0.667267	5.85869	4.28503	-0.0943682	0.581299
	Fitzgerald	-73.6713	166.415	-3.65022	1.5709	-0.167695	6.03195e-12	0.0161635	0.24007	-2.59072	0.73398	-1.00491	1.39161	-0.0707601	0.656493
	Flatnes	-69.3025	76.7519	6.86206	3.22344	0.261215	1.3958e-16	3.04442	1.65293	0	0	3.75526	2.77241	0.062388	0.334378
	Fox_Ice_Stream	-73.4492	-85.4062	-92.2647	6.70419	-4.19428	9.77936e-18	-0.321625	18.5872	0	0	-91.9948	4.84285	0.0517496	0.329897
	Francais	-66.5471	138.22	0.730244	10.468	0.0494778	0.392402	4.69985	7.75491	0	0	-3.94773	7.24879	-0.0218803	0.492922
	Frost	-67.0601	128.603	218.245	41.2186	7.76383	1.24668e-11	52.5707	41.2267	194.879	12.0969	-28.9696	10.9653	-0.23573	0.846537
	Gannutz	-70.3462	162.147	-0.841697	0.65839	-0.030176	1.41374e-14	-0.454657	0.250543	-0.446103	0.223569	0.0626607	0.601109	-0.00359883	0.306868
	Garfield	-75.0208	-136.868	-30.5616	2.56015	-1.24889	4.41561e-21	0.642892	0.924377	-20.9822	0.981249	-10.2064	2.20802	-0.0158538	0.254861
	Geikie_Inlet	-75.5651	162.596	-8.82085	1.45622	-0.370215	3.24719e-24	0.163299	0.88723	-10.9716	0.42522	1.94707	1.09373	0.0404207	0.435629
	George_VI	-72.3682	-69.4827	-303.615	193.8	-12.8036	1.5995e-10	93.9427	113.222	-359.601	163.336	-68.0527	19.2519	30.0958	12.5353
	Getz	-74.4645	-124.442	-1939.57	284.847	-75.8135	2.13008e-27	160.629	130.063	-1961.23	256.4	-105.44	65.2423	-33.527	22.2678
	Gillet	-69.558	159.667	-14.883	2.64805	-0.63886	2.09321e-16	0.0476531	0.509917	-15.7396	1.01766	0.84319	2.55597	-0.0342411	0.529687
	Hamilton	-74.4961	-110.152	2.26604	20.1984	0.116934	0.00119083	1.22593	2.02115	4.13766	19.2489	-3.10786	5.82733	0.0103088	0.442776
	Hamilton_Piedmont	-77.5051	-157.96	-3.85497	1.38755	-0.157147	1.39381e-30	-0.481489	1.91882	0	0	-3.37851	1.24229	0.00502386	0.14148
	Hannan	-67.5607	47.4841	-15.4992	4.1767	-0.675419	8.80513e-14	-0.246416	1.43264	-16.052	1.32209	0.308014	3.80766	0.491228	0.945901
	Harbord Glacier	-75.9172	162.707	0.696008	1.07539	-0.000735415	0.945362	-0.328607	0.239477	1.75197	0.147398	-0.737167	1.04313	0.00980806	0.379044
	Harmon_Bay	-74.2977	-110.777	-3.36334	2.28693	-0.164785	1.09817e-13	2.9077	5.71252	-4.41323	5.56038	-1.85972	1.84998	0.00189754	0.241099
	Hayes_Coats_Coast	-76.2473	-27.773	-54.9847	6.99824	-2.16885	1.56491e-27	0.969047	0.715314	0	0	-55.9539	6.96632	0.000191405	0.142658
	Helen	-66.6515	93.8933	77.1427	97.1959	2.77854	8.6473e-14	9.64234	22.2691	51.1301	94.1186	16.6808	12.2072	-0.310528	1.38657
	Holmes	-66.774	127.195	89.592	57.8601	4.81187	1.60942e-10	23.5375	55.0727	55.4825	24.3674	8.93994	22.0616	1.63209	7.72581
	HornBluff	-68.3872	149.566	-10.9081	2.05968	-0.439403	6.65245e-06	-0.425855	0.660764	-9.19149	0.669345	-1.22553	1.8574	-0.0652233	0.693253
	Hoseason	-67.1216	58.1809	21.2593	37.4648	0.868785	3.67607e-16	2.93733	4.17849	19.5474	37.2173	-1.42043	1.37861	0.195052	0.563375
	Hovde	-69.2496	76.9366	-58.9634	2.3753	-2.45638	2.13666e-28	1.89933	0.613136	0	0	-60.8932	2.29534	0.0304794	0.22281
	Hull	-75.1016	-137.054	-36.5489	70.6649	-1.51069	2.57218e-10	40.6593	22.5997	-67.6431	66.763	-9.33354	6.47449	-0.231481	0.722817
	Hummer_Point	-74.4045	-110.278	1.29466	2.24513	0.0156771	0.0307687	-3.7965	8.9453	5.09639	8.72088	-0.0351496	0.99515	0.0299244	0.314331
	Ironside	-72.1564	169.847	-3.61732	1.3806	-0.0614925	0.000100257	-0.088548	0.319797	-3.61034	0.956192	0.151958	0.971273	-0.0703917	0.389067
	Jackson	-74.7193	-135.763	-6.23235	4.1799	-0.31727	4.15571e-10	-0.0278335	3.52276	-8.40296	1.40018	2.328	2.47741	-0.129555	0.400061
	Jelbart	-70.9077	-4.4782	193.29	140.14	9.54021	7.62007e-20	-3.25977	17.6937	11.7319	134.966	169.419	34.5733	15.3994	7.39816
	Kirkby	-70.6687	165.991	-3.33605	1.95077	-0.117523	1.37745e-17	0.0472944	0.150689	-3.90146	0.309051	0.523837	1.94501	-0.00571544	0.16727
	Land	-75.5983	-141.457	-145.931	96.3661	-3.44658	0.0123407	-23.2407	19.5503	-25.5818	93.1548	-96.5804	17.3907	-0.528571	3.03002
	Larsen_A	-64.7484	-60.797	-279.795	12.3655	-10.0928	1.17497e-05	3.57698	5.78946	3.00629	5.38667	-286.377	11.0375	-0.000798225	0.458571
	Larsen_B	-65.668	-61.5173	-722.62	21.0127	-29.0378	8.67645e-08	-93.0559	16.1089	-99.5987	17.2998	-530.038	13.2566	0.073231	6.12389
	Larsen_C	-67.4296	-62.921	-1701.69	260.196	-56.2477	6.66287e-06	10.7502	110.005	-562.628	233.696	-1166.92	45.9694	17.1092	15.1813
	Larsen_D	-70.2283	-61.7162	-108.242	283.895	-2.32686	0.0095286	-13.2985	233.125	-96.3586	347.602	-13.619	88.2058	15.034	12.0512
	Larsen_E	-73.3932	-61.1579	-45.7933	114.381	-0.918022	0.0349946	5.74403	27.8533	-14.9491	116.906	-36.1512	7.09128	-0.437009	1.56104
	Larsen_F	-74.1137	-61.2017	-9.41321	76.3283	-0.194159	0.25638	2.97179	25.2208	0.223044	79.8637	-12.3745	4.42762	-0.233536	1.12037
	Larsen_G	-74.5904	-61.8121	-7.0964	49.9497	-0.448968	1.00708e-11	1.06554	2.32851	-11.0396	49.8075	2.58252	3.47638	0.295094	1.9324
	Lauritzen	-69.0792	156.299	20.9174	87.765	0.706533	2.43899e-08	2.5207	4.75496	20.6668	87.5327	-2.188	4.77063	-0.0821276	1.15447
	Lazarev	-69.9487	14.4991	48.7076	89.9931	3.22161	4.47603e-12	0.500268	7.98201	-2.21681	86.4454	47.5538	23.9477	2.87029	2.59554
	Liotard	-70.8237	164.01	-25.0379	3.23826	-1.03225	2.1718e-25	-0.797684	0.98988	0	0	-24.229	3.08706	-0.0112209	0.200284
	Lillie	-66.6174	139.53	-87.2622	73.0476	-3.92427	1.34701e-24	-0.378332	2.60527	-80.5962	72.9868	-6.09935	2.22188	-0.188348	1.24483
	Mandible_Cirque	-73.1206	169.297	0.683622	0.444077	0.0309885	9.41606e-20	0.215107	0.109102	0.437832	0.0618888	0.0512443	0.429194	-0.0205604	0.312295
	Manhaul	-72.4022	169.817	0.642337	0.184729	0.0188177	0.073311	-0.00261626	0.0295434	0.71437	0.0916138	-0.0176883	0.162293	-0.0517289	0.351275
	Marin	-76.062	162.393	-0.840294	0.636885	-0.0327093	1.11366e-19	-0.0239893	0.057913	-0.63371	0.0382055	-0.183446	0.634409	0.000852133	0.134243
	Mariner	-73.2959	168.058	-10.5361	83.9664	-0.504992	9.60662e-05	0.609082	3.74455	-16.2987	83.7137	4.64282	6.92152	0.510753	4.68334
	Marret	-66.4103	137.763	-23.4836	5.71634	-0.940993	4.73167e-27	0.394355	2.21093	0	0	-23.8518	5.33147	-0.0261493	0.339947
	Matusevitch	-69.2209	157.337	-132.432	11.7234	-4.77052	2.0803e-08	5.39355	6.89778	-74.1518	2.22447	-63.8089	9.57061	0.13496	0.880196
	May_Glacier	-66.1955	130.419	-111.971	14.4609	-4.02204	3.49839e-22	-3.89696	4.77776	-103.974	1.87216	-3.94714	13.6686	-0.153297	0.574108
	Mcleod	-69.3416	158.418	1.21654	0.782327	0.0444557	8.16576e-14	0.0770083	0.549968	0	0	1.14463	0.592045	-0.00510315	0.151472
	Mendelssohn	-71.3208	-72.7133	13.5435	51.2381	0.189511	0.0291871	0.474435	6.01569	24.3315	50.9346	-11.8266	1.92157	0.564168	1.23893
	Mertz	-67.4628	144.838	-535.381	126.608	-31.5155	7.63295e-08	1.58059	23.7399	-153.073	121.946	-381.971	25.9417	-1.91782	4.55777
	Morse	-66.3077	130.004	-12.4256	3.36291	-0.48692	8.28129e-28	-1.87859	0.52858	-9.64744	0.416586	-0.842535	3.32249	-0.0570761	0.381832
	Moscow_University	-67.0072	120.3	60.8739	185.393	2.38456	5.83563e-05	45.9027	179.532	5.8461	37.2358	14.3276	34.0991	-5.20254	3.89042
	Moubray	-71.9335	170.364	5.89889	2.47866	0.311521	2.00271e-16	-1.1996	0.768529	5.8506	0.979878	1.48331	2.19687	-0.235425	0.584326
	Mulebreen	-67.4681	59.3992	35.3013	90.9629	1.16206	5.13355e-10	-3.4877	8.32633	43.4586	90.4786	-5.14948	4.92361	0.479893	0.661252
	Myers	-67.2086	49.8554	-40.9043	14.3376	-1.60872	1.06252e-18	1.08585	1.75031	-41.0842	11.4776	-0.982399	8.4283	0.076475	0.5371
	Nansen	-74.8263	163.203	10.1829	83.6769	0.53463	0.0519316	0.448299	4.337	22.6966	83.5494	-12.6842	2.24721	-0.277785	1.8567
	Nickerson	-75.8032	-145.856	16.1521	105.903	0.970994	2.28317e-06	-5.23566	17.3604	19.5881	102.875	3.35803	20.2016	-1.55834	5.88806
	Ninnis	-68.0738	146.797	-516.117	48.6743	-2.29002	0.432352	33.0594	29.7876	-247.838	12.0066	-300.936	38.9117	-0.402871	1.1397
	Nivl	-70.3042	11.1462	23.3933	54.4605	1.1951	3.94469e-12	-1.34183	12.1416	13.5762	52.3828	6.9502	9.03806	4.2087	3.33705
	Noll	-69.3966	159.051	-15.1744	42.6942	-0.691586	4.47304e-11	1.06585	1.10691	-15.5237	42.6634	-0.696434	1.3712	-0.0200746	0.439311
	Nordenskjold	-76.1874	162.516	-3.81971	41.2393	0.0303717	0.544929	0.44456	1.58794	-10.1182	40.9331	5.91847	4.79806	-0.0645943	0.885426
	Parker	-73.8337	165.717	0.0193433	0.353153	-0.0198508	0.183956	-0.016944	0.153339	0.869326	0.256337	-0.808884	0.243235	-0.0241545	0.320097
	Perkins	-74.9228	-136.741	-3.57381	0.585969	-0.181733	6.82672e-09	0.0236517	0.0974989	-3.26478	0.528274	-0.32124	0.298832	-0.0114497	0.15325
	Philbin_Inlet	-74.0293	-114.089	-20.5671	3.6622	-0.998385	2.28975e-16	6.66953	2.91956	-26.0736	2.93905	-1.11869	2.81944	-0.0443008	0.498358
	Pine_Island	-74.9544	-100.656	-1594.06	217.117	-61.8785	3.17658e-17	644.21	154.367	-1789.22	180.292	-451.554	26.5502	2.4974	5.78759
	Porter	-67	49.3329	-19.8432	15.6483	-0.756386	3.39702e-25	0.0526265	0.841708	-20.1415	12.5181	0.20521	9.39319	0.0403955	0.351832
	Pourquoi_Pas	-66.2214	135.715	-24.5799	13.301	-0.486729	0.0308457	1.19372	5.59005	-90.5937	2.58728	64.9883	11.9916	-0.168234	0.692183
	Prince_Harald	-69.3324	35.5496	-85.905	215.097	-0.684714	0.556865	10.0452	23.2489	-8.17165	211.84	-94.3768	32.4216	6.59824	4.73987
	Publications	-69.7552	75.1767	-43.1804	157.604	-2.26835	0.00356339	15.6311	13.5865	5.52266	156.85	-66.677	8.99625	2.34281	2.26161
	Quar	-71.2439	-10.8878	-14.6877	11.5961	-0.39819	9.09365e-05	2.721	7.46159	-12.6052	2.65382	-6.60419	8.55035	1.80064	2.03761
	Quatermain_Point	-72.0378	170.106	-0.224667	0.301339	-0.00614849	0.000976275	0.00388464	0.0641281	0	0	-0.207647	0.295179	-0.0209047	0.181752
	Rayner_Thyer	-67.7397	48.5232	28.9586	89.8781	0.803353	0.00374169	2.2797	14.223	12.1635	88.7149	14.1044	3.88465	0.411048	1.13661
	Rennick	-70.7244	161.764	-47.5468	92.8801	-2.02139	2.2162e-16	2.65702	14.4933	-58.1535	91.821	8.43292	5.00207	-0.483176	3.36403
	Richter	-77.0959	-155.454	1.91896	12.8957	-0.0712281	0.0920349	1.77047	8.24812	-1.77182	9.78524	1.94842	4.77716	-0.0281195	0.487595
	Riiser_Larsen	-73.1636	-16.3862	136.562	66.8946	5.4841	2.75057e-15	33.6654	101.825	-4.65846	104.402	84.376	43.1591	23.1789	12.1254
	Ronne	-78.5799	-63.6083	51.8738	724.857	118.554	4.88476e-05	95.0018	605.2	1941.72	696.696	-2033.61	461.67	48.7569	58.1902
	Rose_Point	-74.764	-136.552	0.734546	0.768192	0.0201013	5.01451e-05	-1.50562	0.607936	0	0	2.26436	0.564059	-0.0241888	0.165202
	Ross_East	-80.5458	171.075	520.635	295.251	22.7309	0.0257663	-50.5827	85.9934	848.433	250.837	-278.008	138.243	0.792547	25.2902
	Ross_West	-80.949	-167.836	501.766	473.314	75.1774	0.00970171	-239.423	181.42	1697.16	307.433	-929.617	319.032	-26.3547	28.4014
	Rund_Bay	-67.0506	57.3167	-7.93794	2.35648	-0.217888	0.052735	2.20636	1.84123	0	0	-10.248	1.55756	0.103717	0.386178
	Rydberg_Peninsula_1	-73.1011	-79.5641	-0.123262	2.26119	-0.000764989	0.779606	0.772035	0.664633	0	0	-0.909922	2.17068	0.0146252	0.206837
	Rydberg_Peninsula_2	-73.28	-79.0855	-5.01893	0.818507	-0.208654	6.81827e-28	-0.121223	0.493581	0	0	-4.90536	0.662602	0.00766202	0.136391
	Sandford	-66.7281	129.543	-15.538	3.21689	-0.565928	2.82515e-11	1.74097	1.22754	0	0	-17.2781	2.99065	-0.000876515	0.22869
	Shackleton	-65.9933	97.5125	24.6032	285.502	2.52642	0.161828	28.7157	61.7006	-381.279	260.092	369.773	109.927	7.39348	17.5173
	Shirase	-70.0194	38.6081	90.9925	222.062	5.00183	3.61659e-11	8.80714	22.7065	54.4737	220.478	27.4803	15.7143	0.231332	0.985046
	Skallen	-69.6716	39.601	7.44594	1.86129	0.314856	1.26401e-17	1.44509	1.75526	0	0	6.10636	0.797201	-0.105513	0.590798
	Slava	-68.7337	154.84	12.5398	10.6629	1.56762	5.84179e-06	2.20541	5.09496	25.3868	4.97624	-14.8653	8.38526	-0.187113	0.991625
	Smith_Inlet	-70.9747	167.561	-0.338781	0.679469	0.00967004	0.178509	0.00143922	0.420272	-0.202566	0.486716	-0.0426915	0.401301	-0.0949627	0.432443
	Sorsdal	-68.6912	78.1113	-18.2577	57.3059	-0.770327	4.5014e-23	2.63013	2.93736	-17.2892	57.009	-3.59891	5.05115	0.000283674	0.502594
	Stange	-73.2412	-76.6836	-195.252	99.2847	-7.4196	5.87147e-12	18.8136	27.7174	-186.432	93.9312	-37.4689	19.5174	9.83511	6.93072
	Sulzberger	-77.0776	-148.597	-34.0302	129.523	-0.179063	0.774732	26.4785	28.675	-52.5284	126.018	-3.72363	12.0275	-4.25671	6.61752
	Suter	-73.4991	167.157	-3.0097	0.879178	-0.137764	1.17533e-16	-0.000423175	0.0428373	-2.03734	0.0927369	-0.957963	0.875522	-0.0139706	0.210609
	Suvorov	-69.9329	160.354	6.08699	8.27851	0.319911	6.39557e-12	3.65323	8.29897	4.48991	3.58913	-1.91669	2.88625	-0.139459	0.834242
	Swinburne	-77.3197	-153.195	30.6507	49.0003	1.14526	1.06144e-12	-3.74187	11.4841	40.7395	47.8284	-6.02597	4.52999	-0.320943	1.46924
	Telen	-69.6263	39.727	0.083488	1.56642	0.0378783	0.156401	0.371996	1.05056	0	0	-0.203157	1.20904	-0.0853513	0.490411
	Thomson	-73.3772	-80.395	-14.2833	3.62196	-0.532352	1.73589e-21	0.564505	3.06877	-13.9898	1.39568	-0.955009	2.10444	0.0970631	0.505348
	Thwaites	-75.1864	-106.041	-3923.58	250.717	-183.521	5.54071e-16	427.73	226.831	-2400.32	273.449	-1968.41	45.4764	17.4184	12.9283
	Tinker	-74.065	164.969	-1.97462	0.988354	-0.108953	2.8716e-11	0.0191858	0.11951	-1.41202	0.39365	-0.566845	0.909043	-0.0149385	0.330351
	Totten	-67.07	115.738	126.049	242.051	4.784	8.11742e-09	8.96344	103.351	172.459	220.012	-42.9502	13.8711	-12.4232	5.55879
	Tracy_Tremenchus	-65.8543	101.213	-89.6632	56.6509	-3.64035	9.36955e-20	0.965421	3.37745	-76.4951	56.259	-14.8659	6.1524	0.732395	2.98502
	Tucker	-72.6263	169.676	-18.0817	2.16179	-0.75171	1.55334e-25	-0.00208228	0.964519	-17.986	1.12591	-0.0356827	1.69177	-0.0578722	0.716212
	Underwood	-66.6815	107.905	-11.12	25.6116	0.280247	0.159612	8.2993	24.7435	0	0	-19.0993	7.08122	-0.320026	0.622013
	Utsikkar	-67.535	61.2766	10.7076	34.8952	0.458027	1.32148e-15	-0.545052	2.19564	10.3273	34.6022	0.656342	4.06311	0.268998	0.640826
	Venable	-73.1081	-87.2303	-144.558	92.8303	-6.05259	2.87291e-22	3.51744	184.41	-124.233	196.266	-29.9529	15.208	6.11033	4.0355
	Verdi	-71.6357	-74.4596	-66.326	9.15324	-2.47894	6.68337e-24	1.42279	2.19626	-45.776	1.88173	-22.0895	8.88308	0.116663	0.612776
	Vigrid	-70.2506	8.41441	-54.0629	61.4696	-2.69731	3.94149e-06	-5.25911	7.23546	3.10129	60.6205	-52.9987	7.51512	1.09363	1.21763
	Vincennes_Bay	-66.68	110.065	-201.387	23.8368	-8.73309	2.70183e-22	6.18329	17.2075	-193.974	9.87207	-15.4755	15.1456	1.87935	4.63096
	Voyeykov	-66.6326	124.48	-124.687	47.6541	-4.92493	3.8612e-12	-1.90515	4.96012	-54.684	46.8102	-68.0888	7.95601	-0.00874446	1.0682
	Walgreen_Coast_1	-73.961	-101.756	-13.3251	27.6186	-0.540346	4.72928e-08	2.16798	2.79997	-14.406	27.1046	-1.07614	5.35116	-0.0109033	0.46829
	Walgreen_Coast_2	-73.6953	-101.691	-11.8336	2.94446	-0.46809	2.06633e-26	-0.285236	0.78821	-9.68441	0.483825	-1.86764	2.85293	0.00369765	0.251302
	Watt_Bay	-67.0817	144.049	5.01149	3.85824	0.220517	1.5293e-20	2.29776	2.5344	2.96641	0.282158	-0.213585	2.91546	-0.0390938	0.534953
	West	-66.9936	84.9741	441.198	268.819	19.2917	5.8795e-19	0.918233	59.3397	148.881	245.643	278.333	95.5285	13.0653	9.56855
	Whittle	-66.3288	114.429	-120.677	10.913	-4.25826	3.13453e-20	0.717796	5.67881	0	0	-121.007	9.52146	-0.387778	0.644271
	Wilkins	-70.5692	-71.8114	-852.629	102.754	-39.0208	9.41902e-16	2.62785	36.8247	-246.552	96.1304	-622.156	20.6265	13.4506	8.78444
	Wilma_Robert_Downer	-67.071	56.4513	106.676	96.4765	4.39431	6.49435e-18	8.99513	23.5057	95.3335	93.786	1.37518	2.6181	0.972706	1.21706
	Withrow	-77.188	-157.114	-9.59401	55.618	-0.193671	0.0541568	-0.460803	5.40833	-13.4069	55.1278	4.32861	5.92002	-0.0548825	0.874561
	Wordie	-69.2767	-67.1825	-216.937	30.4579	-9.883	1.92039e-17	-175.231	40.5155	37.4773	31.6396	-80.5266	6.52069	1.34293	1.62056
	Wylde	-73.5659	166.725	-5.68398	0.774931	-0.256333	3.20856e-12	-0.00982424	0.0704354	-1.24439	0.156162	-4.40123	0.761774	-0.0285274	0.311555
	Zelee	-66.8142	141.21	-30.293	4.53279	-1.08673	2.28903e-20	0.217897	1.12522	-28.8833	0.24058	-1.52337	4.39565	-0.104219	0.43957
	Zubchatyy	-67.2279	49.0634	-16.2684	27.9916	-0.454527	2.38569e-05	0.911948	1.69996	-15.9928	26.7885	-1.25089	7.98915	0.0632725	0.813421
	Antarctic Ice Shelves			-7493	1547.22	-141.578	0.0254773	1772.57	872.093	-4475.12	1419.19	-6203.26	695.062	342.907	93.458

## Sheet: Steady-state
		Steady-state discharge		Steady-state basal melt		Steady-state calving		Steady-state SMB
		(Gt yr-1)		(Gt yr-1)		(Gt yr-1)		(Gt yr-1)
	Ice shelf	observed	uncertainty	observed	uncertainty	observed	uncertainty	observed	uncertainty
	Abbot	31.2693	19.9454	51.7937	20.6485	7.86976	0.656664	28.3942	5.30188
	Ainsworth	0.135919	0.0215779	-0.207593	0.0719961	0.441411	0.0647868	0.0978994	0.0228145
	Alison	2.78115	0.124033	0	0	2.83828	0.145733	0.057128	0.00813971
	Amery	76.7148	2.60281	44.3328	6.41896	41.7563	5.5446	9.37427	1.91984
	Andreyev	1.67205	0.113444	0	0	1.71475	0.103213	0.0427006	0.00835847
	Astrolabe	1.97242	0.112389	0	0	1.99824	0.0913024	0.0258237	0.00791412
	Atka	0.995697	0.0779071	0.822497	0.192259	0.967916	0.140137	0.794717	0.106091
	Aviator	0.2596	0.0525797	0.298757	0.109444	0.205135	0.0694372	0.244291	0.0662717
	Bach	5.27059	0.891406	4.26195	0.963336	1.68207	0.209189	0.673428	0.299416
	Barber	0.0792998	0.0679871	-0.0188911	0.0887641	0.114425	0.0570314	0.0162345	0.0020618
	Baudouin	23.0571	1.55191	21.0122	2.38172	7.57459	1.27282	5.5297	1.28222
	Borchgrevink	22.6503	1.45375	13.2602	3.16105	15.3595	2.33785	5.96943	1.55348
	Brahms	1.13734	0.142664	0.343195	0.222423	1.01538	0.167687	0.221236	0.0316251
	Britten	0.152737	0.0220793	-0.290409	0.0841811	0.454735	0.0811956	0.0115885	0.00249591
	Brunt_Stancomb	22.7958	9.3677	5.06016	11.9198	29.6199	6.18466	11.8843	4.00956
	Campbell	0.30606	0.0244545	0.086391	0.0575078	0.236227	0.0518649	0.0165578	0.0043773
	Cape_Washington	0.0254983	0.0036868	-0.0274215	0.010344	0.0575683	0.00958371	0.00464848	0.00124805
	Cheetham	0.0939359	0.0139295	0.0280698	0.0191495	0.0744668	0.0121779	0.00860073	0.00493677
	Chugunov	0.224514	0.147501	0.0266734	0.162645	0.217297	0.0684402	0.0194569	0.00357435
	Cirque_Fjord	0.174438	0.0761718	0	0	0.204068	0.0433022	0.0296298	0.00562077
	Clarke_Bay	0.0066419	0.00135859	-0.039284	0.00575048	0.050773	0.00545382	0.00484715	0.00121577
	Commandant_Charcot	4.43075	0.461793	0	0	4.4366	0.129035	0.00584275	0.00588901
	Conger_Glenzer	1.1454	0.401399	-0.633977	0.480292	2.83193	0.216133	1.05256	0.151148
	Cook	34.4039	2.40654	3.42881	3.3066	32.0634	2.18193	1.08827	0.617539
	Cosgrove	5.0572	0.829641	3.8328	0.919583	2.40834	0.180764	1.18394	0.353061
	Crosson	24.3057	9.4921	11.2763	9.69825	16.6874	1.9687	3.65797	0.283702
	Dalk	0.621806	0.0256187	0.361271	0.0259752	0.264384	0.00295492	0.00384929	0.00310838
	Dawson_Lambton	0.48168	0.0556038	-0.182292	0.0670169	0.672481	0.0373861	0.00850961	0.00132646
	Deakin	0.305136	0.0662902	-1.04063	0.131074	1.38332	0.112886	0.0375591	0.00653679
	Dennistoun	0.140047	0.0421384	0.067473	0.0770906	0.0953697	0.064351	0.0227958	0.00512499
	Dibble	15.0008	0.621273	5.78945	0.643072	10.0974	0.140253	0.886027	0.088829
	Dotson	18.122	12.9978	17.6909	13.0122	5.6101	0.532197	5.17901	0.299783
	Drury	0.16916	0.0321559	-0.149142	0.0452096	0.338439	0.0312035	0.0201365	0.0060209
	Drygalski	7.00725	0.529483	3.80319	0.724772	3.45918	0.491186	0.255123	0.0606575
	Edward_VIII	1.33028	0.18501	-1.17622	0.299479	2.85038	0.232322	0.343883	0.0385415
	Ekstrom	4.33229	0.229389	3.30579	0.60606	2.92783	0.478498	1.90132	0.292794
	Eltanin_Bay	0.130708	0.014746	0	0	0.13462	0.115587	0.00391204	0.00100039
	Falkner	0.00290754	0.00283198	0	0	0.00360452	0.0109811	0.000696978	0.000177765
	Ferrigno	13.8981	1.22984	4.01949	1.23361	10.065	0.0947199	0.186338	0.0173803
	Filchner	117.919	6.84572	40.5026	9.41624	92.9084	6.19111	15.4919	1.86328
	Fimbul	28.2292	1.66905	24.6213	4.01276	15.8332	2.61546	12.2252	2.54478
	Fisher	0.398449	0.049304	-0.306608	0.0903152	0.731146	0.0744555	0.0260887	0.013503
	Fitzgerald	0.0161584	0.0183674	0.0165398	0.0497071	0.0967845	0.042931	0.097166	0.0170402
	Flatnes	0.699253	0.0334563	0	0	0.709055	0.0399878	0.00980214	0.00446836
	Fox_Ice_Stream	1.43625	3.59995	0	0	1.48301	0.282853	0.0467591	0.0042944
	Francais	5.81649	0.352413	0	0	5.83968	0.227633	0.0231942	0.0097071
	Frost	27.6987	2.27174	5.67512	2.35151	22.2132	0.606649	0.189595	0.0279048
	Gannutz	0.0569937	0.022476	-0.00424077	0.0334647	0.0665424	0.0245057	0.00530802	0.00376606
	Garfield	0.177043	0.0454489	-0.461448	0.0589116	0.653096	0.0373931	0.014605	0.00259316
	Geikie_Inlet	0.139773	0.0186935	-0.350993	0.0376699	0.519003	0.0318165	0.0282377	0.00756903
	George_VI	61.027	6.50201	62.3257	7.31125	9.50378	1.54923	10.8025	2.96278
	Getz	81.1762	10.5191	54.2295	11.7718	56.7756	5.02257	29.8289	1.64251
	Gillet	0.0283834	0.0377451	-0.692756	0.176905	0.775047	0.172471	0.0539079	0.0111607
	Hamilton	0.449276	0.105002	0.0851894	0.111741	0.408421	0.0374126	0.0443353	0.00779664
	Hamilton_Piedmont	0.0966872	0.363312	0	0	0.105328	0.0133177	0.00864102	0.000798914
	Hannan	0.528752	0.0771025	-0.631835	0.17447	1.45118	0.152868	0.290598	0.0335595
	Harbord Glacier	0.106206	0.0106893	0.0486155	0.0177638	0.0607214	0.0129719	0.00313094	0.00574655
	Harmon_Bay	0.172961	1.11089	-0.0810996	1.11161	0.287225	0.0398676	0.0331639	0.00230012
	Hayes_Coats_Coast	0.345643	0.0513607	0	0	0.350595	0.235087	0.00495197	0.00081347
	Helen	11.1659	1.01417	1.26091	1.1044	9.84574	0.430437	-0.0592749	0.076696
	Holmes	24.0983	3.29297	3.71616	4.46591	22.9925	2.03453	2.61034	2.22741
	HornBluff	0.196806	0.0389401	-0.162591	0.0469038	0.393516	0.017749	0.0341186	0.0191992
	Hoseason	1.60184	0.12761	1.38833	0.137397	0.245072	0.0493278	0.0315701	0.0126593
	Hovde	0.135949	0.00989457	0	0	0.138424	0.265286	0.0024751	0.00198539
	Hull	12.5835	0.568485	3.31107	0.578104	9.41889	0.103007	0.146481	0.0204605
	Hummer_Point	0.589204	1.74356	0.307434	1.74382	0.320356	0.0300128	0.0385862	0.00391659
	Ironside	0.0284492	0.029183	0.0194618	0.0365211	0.0483098	0.021115	0.0393223	0.00602539
	Jackson	1.006	0.237169	-0.320015	0.255539	1.39625	0.0949258	0.0702337	0.00630676
	Jelbart	12.2908	0.644925	7.01355	1.9451	10.5446	1.19674	5.26731	1.39115
	Kirkby	0.00672366	0.0106074	-0.132205	0.0609878	0.1436	0.0600478	0.00467143	0.00111872
	Land	15.2953	0.939128	5.59968	1.47449	10.5011	1.08069	0.805457	0.352511
	Larsen_A	2.77771	0.314453	0.249022	1.07674	2.49496	1.02977	-0.0337289	0.00835471
	Larsen_B	8.85946	2.17861	0.171885	2.67629	6.81659	0.835881	-1.87099	1.31054
	Larsen_C	13.5906	1.3459	-9.25489	6.93086	36.0003	5.16808	13.1548	4.41773
	Larsen_D	11.6122	45.1167	14.0676	45.3953	6.09307	3.18531	8.54845	3.88295
	Larsen_E	2.02044	5.30823	0.620067	5.31345	1.83797	0.216282	0.437594	0.0934531
	Larsen_F	0.759272	4.91116	-0.150574	4.91907	1.12766	0.274387	0.217816	0.0492059
	Larsen_G	0.688139	0.2197	-0.0225083	0.291524	0.835303	0.120559	0.124656	0.148943
	Lauritzen	2.65269	0.239783	0.875438	0.359203	1.9591	0.262234	0.181853	0.0525764
	Lazarev	3.49616	0.253186	1.96974	0.700985	3.54612	0.632636	2.0197	0.164467
	Liotard	0.528852	0.0306276	0	0	0.534251	0.154947	0.00539924	0.00160397
	Lillie	0.319342	0.208097	0.273052	0.267933	0.293159	0.157488	0.246869	0.0606762
	Mandible_Cirque	0.0190773	0.00446265	0.0246433	0.0102243	0.0209354	0.00833782	0.0265014	0.00388612
	Manhaul	0.00213158	0.00255621	0.0238427	0.00853594	0.00609911	0.00649348	0.0278102	0.00491557
	Marin	0.00766242	0.00568543	-0.0247605	0.00585645	0.031956	0.00120594	-0.000466906	0.000720843
	Mariner	0.608138	0.173744	1.06307	0.888157	0.813342	0.228958	1.26827	0.840365
	Marret	0.995206	0.159552	0	0	1.01674	0.108281	0.0215333	0.00461305
	Matusevitch	3.40502	0.302301	-3.05632	0.419696	6.4984	0.289486	0.0370559	0.0309351
	May_Glacier	2.7462	0.27413	-5.16266	0.294711	8.00235	0.107416	0.0934897	0.0130063
	Mcleod	0.127675	0.0404776	0	0	0.132822	0.0284764	0.0051462	0.000917188
	Mendelssohn	2.67475	0.420887	2.36346	0.426196	0.701509	0.0344805	0.390222	0.0575152
	Mertz	17.7101	0.649289	6.49536	1.67328	13.4404	1.36411	2.22566	0.719369
	Morse	0.364896	0.0288423	-0.452734	0.080489	0.823281	0.0749173	0.00565091	0.00583098
	Moscow_University	49.0904	2.32521	26.4202	3.35117	25.952	2.3828	3.28176	0.382096
	Moubray	0.240204	0.0530831	0.212114	0.0821899	0.141653	0.0612975	0.113563	0.013416
	Mulebreen	4.52203	0.336782	3.09712	0.339118	1.34966	0.0357271	-0.0752533	0.0174047
	Myers	0.273917	0.0488412	-1.12355	0.0916336	1.42245	0.0766719	0.0249796	0.0115182
	Nansen	1.56891	0.141217	0.596427	0.285807	0.983214	0.206873	0.0107347	0.137648
	Nickerson	7.20258	0.881457	6.75112	1.63853	4.56313	0.936546	4.11168	1.01523
	Ninnis	21.5231	1.16156	-9.87219	2.38903	31.6227	2.08701	0.227362	0.0509208
	Nivl	4.10553	0.303762	4.91675	0.526003	0.90249	0.23203	1.71371	0.361344
	Noll	0.31625	0.0627054	-0.013337	0.123778	0.375426	0.106443	0.0458392	0.00767378
	Nordenskjold	0.431347	0.0573039	-0.1518	0.109921	0.560521	0.088414	-0.0226258	0.031334
	Parker	0.0318716	0.00960506	0.0115746	0.0294788	0.0457267	0.0275692	0.0254297	0.00408393
	Perkins	0.0140755	0.00882441	-0.0799139	0.0361019	0.0984804	0.0349943	0.00449101	0.000938997
	Philbin_Inlet	0.277116	0.464048	-0.285734	0.502985	0.690789	0.193809	0.127939	0.0095764
	Pine_Island	100.126	13.7916	33.1866	14.3555	70.4588	3.84585	3.51978	1.04054
	Porter	0.282393	0.0323149	-0.734988	0.173301	1.05008	0.17019	0.0327012	0.0049237
	Pourquoi_Pas	2.46611	0.307487	-4.71537	0.314397	7.33171	0.0628289	0.150228	0.0186935
	Prince_Harald	8.47028	1.72015	3.85462	2.34451	8.58128	1.51526	3.96561	0.491701
	Publications	9.29743	0.540151	4.64835	0.923155	5.02213	0.721652	0.373054	0.199173
	Quar	1.19129	0.0893203	0.672989	0.229543	0.970856	0.138607	0.452552	0.159687
	Quatermain_Point	0.00393476	0.00441777	0	0	0.0143196	0.0091258	0.0103848	0.00131934
	Rayner_Thyer	12.1525	0.347546	7.38557	0.515649	4.94797	0.377543	0.181037	0.0506696
	Rennick	4.40906	0.828312	3.71695	0.945658	0.896653	0.0698707	0.204545	0.450872
	Richter	0.535289	0.633466	-0.0737457	0.641206	0.703086	0.0988916	0.0940517	0.00931188
	Riiser_Larsen	16.4035	19.2437	17.3846	19.4816	10.6833	2.0102	11.6644	2.27384
	Ronne	196.852	103.347	131.2	104.982	139.409	16.3723	73.7577	8.51239
	Rose_Point	0.154379	0.0625125	0	0	0.165988	0.0145953	0.0116086	0.00108907
	Ross_East	53.5319	5.1932	41.3723	9.18649	42.633	6.22797	30.4734	4.3168
	Ross_West	113.014	6.41034	44.9242	13.9251	104.077	11.4743	35.9874	4.59952
	Rund_Bay	0.306401	0.102649	0	0	0.319033	0.0239524	0.0126319	0.0059528
	Rydberg_Peninsula_1	0.358249	0.0403488	0	0	0.368147	0.0801493	0.00989838	0.00170881
	Rydberg_Peninsula_2	0.317451	0.022563	0	0	0.322596	0.033074	0.0051442	0.000743428
	Sandford	0.755568	0.0640273	0	0	0.750574	0.0509275	-0.00499414	0.00209094
	Shackleton	36.9276	2.54911	17.2617	8.92139	34.242	4.45313	14.5761	7.29815
	Shirase	17.788	0.8819	7.07544	1.29549	10.9294	0.948228	0.216897	0.037574
	Skallen	0.961519	0.100446	0	0	0.950855	0.0957229	-0.0106638	0.0139553
	Slava	1.62179	0.335034	-1.41643	0.427409	3.29461	0.262666	0.256381	0.0379147
	Smith_Inlet	0.0408995	0.0363079	0.0501683	0.0571302	0.0492431	0.0434814	0.0585119	0.00741359
	Sorsdal	1.11009	0.0507667	-0.663522	0.0757616	1.72028	0.0553336	-0.0533275	0.0100377
	Stange	19.4972	1.30132	19.2497	1.90737	5.61188	0.739473	5.36439	1.18228
	Sulzberger	14.1045	1.31184	20.4513	1.49012	0.801095	0.270394	7.14795	0.652999
	Suter	0.00254514	0.00335557	-0.0376469	0.0123482	0.0517756	0.0117508	0.0115835	0.00177131
	Suvorov	1.27026	0.631436	0.386007	0.681084	1.04249	0.253806	0.158235	0.0273084
	Swinburne	4.40079	0.869989	3.885	0.902732	1.32443	0.229969	0.80864	0.0718216
	Telen	0.448937	0.0668935	0	0	0.44182	0.00748196	-0.0071172	0.0096174
	Thomson	0.589672	0.229643	0.229154	0.233187	0.422452	0.0392203	0.061934	0.010117
	Thwaites	107.1	35.5672	9.73231	36.7833	101.466	7.1439	4.09842	6.07866
	Tinker	0.00554901	0.00897017	-0.0173656	0.0259576	0.0364598	0.0239648	0.0135452	0.00436135
	Totten	89.9938	3.38903	69.5022	4.1052	26.6442	2.25996	6.1526	0.509606
	Tracy_Tremenchus	0.587901	0.196556	-0.869582	0.41072	0.998027	0.0879179	-0.459457	0.349753
	Tucker	0.0768737	0.0786944	0.0772933	0.0979118	0.119996	0.0546402	0.120415	0.020208
	Underwood	7.12127	0.507202	0	0	7.22055	0.479232	0.0992827	0.0152806
	Utsikkar	1.12765	0.133761	0.385667	0.144302	0.720261	0.0515902	-0.0217222	0.0164208
	Venable	14.4024	35.8132	8.42611	35.824	9.29277	0.798403	3.3165	0.367839
	Verdi	0.662987	0.147306	-1.72182	0.343909	2.49503	0.310416	0.110221	0.0147179
	Vigrid	3.33231	0.249646	1.59358	0.387372	2.20882	0.291408	0.470089	0.0530573
	Vincennes_Bay	12.6039	0.75134	-2.13447	1.2773	14.1855	0.584155	-0.552852	0.85191
	Voyeykov	3.05001	0.300351	-1.48988	0.487939	4.75045	0.381961	0.210572	0.0444959
	Walgreen_Coast_1	0.399141	0.407964	-0.287073	0.409065	0.729085	0.0286861	0.0428711	0.00873003
	Walgreen_Coast_2	0.327952	0.0606888	-0.358806	0.096482	0.697141	0.0749618	0.0103832	0.00252357
	Watt_Bay	0.530539	0.0475381	0.173751	0.0494061	0.396273	0.00712934	0.0394846	0.0114132
	West	43.7505	2.33474	14.7713	4.95666	35.255	3.52246	6.27583	2.59031
	Whittle	0.993239	0.391091	0	0	1.13601	0.481296	0.142771	0.0162326
	Wilkins	10.1665	2.72947	8.15905	3.52782	9.05604	1.3825	7.04855	1.7562
	Wilma_Robert_Downer	9.98652	0.94128	8.7567	1.00764	1.53393	0.355166	0.304114	0.0565301
	Withrow	0.489942	0.431957	-0.215253	0.464418	0.985755	0.168123	0.28056	0.0288361
	Wordie	18.1174	5.89874	1.66218	5.95933	16.9714	0.842498	0.516191	0.0927524
	Wylde	0.00564042	0.00597128	-0.0179712	0.018541	0.0487224	0.0171215	0.0251108	0.00386838
	Zelee	0.430752	0.0423937	-1.09496	0.0467343	1.52821	0.0180871	0.00249162	0.00772827
	Zubchatyy	0.410677	0.094268	-0.216191	0.154224	0.680471	0.119174	0.0536023	0.0263847

## Sheet: Mass balance
		Mass Balance (Gt yr-1)
		1997.5		1998.5		1999.5		2000.5		2001.5		2002.5		2003.5		2004.5		2005.5		2006.5		2007.5		2008.5		2009.5		2010.5		2011.5		2012.5		2013.5		2014.5		2015.5		2016.5		2017.5		2018.5		2019.5		2020.5
	Ice shelf	observed	uncertainty	observed	uncertainty	observed	uncertainty	observed	uncertainty	observed	uncertainty	observed	uncertainty	observed	uncertainty	observed	uncertainty	observed	uncertainty	observed	uncertainty	observed	uncertainty	observed	uncertainty	observed	uncertainty	observed	uncertainty	observed	uncertainty	observed	uncertainty	observed	uncertainty	observed	uncertainty	observed	uncertainty	observed	uncertainty	observed	uncertainty	observed	uncertainty	observed	uncertainty	observed	uncertainty
	Abbot	8.88827	23.0148	8.11543	52.0616	-5.48478	14.5349	0.545539	52.9341	-11.7324	53.7245	-14.9772	54.8181	-3.69174	56.0139	-2.07487	56.4569	4.74699	57.0332	0.528074	57.6853	-7.60186	58.0192	-8.01196	58.7697	-6.18135	59.1226	-23.6456	59.2538	-17.7189	63.95	-2.70774	67.3887	-12.7221	65.3287	-34.8228	61.6804	-37.5262	60.2049	1.40419	58.9421	0.74049	59.408	-25.0069	59.9236	-17.9252	60.4594	-29.5481	61.1613
	Ainsworth	-0.158873	0.0876348	-0.216489	1.32867	-0.129205	0.0883759	0.82219	1.39779	-0.539556	1.40738	0.562171	1.32052	0.574857	1.43363	-0.10785	1.46725	0.509353	1.54098	0.179156	1.64605	0.20468	1.69705	-0.221602	1.75495	-1.39749	1.56552	0.440672	1.45164	0.27535	1.60961	-1.77319	1.50888	-1.07361	1.244	0.362927	1.16778	0.661814	1.33174	0.60302	1.53691	0.746903	1.7065	0.798196	1.88605	0.342357	2.04782	0.28678	2.19582
	Alison	-1.34518	0.191605	-1.33741	5.43266	-1.37341	0.19043	-3.79783	5.78006	-3.86111	5.87203	2.73675	5.65458	-3.58234	5.50811	2.09743	5.37605	-2.14599	6.15917	-1.23731	6.72445	-0.851058	6.76183	-6.0644	6.05902	-9.90615	4.45736	-0.129676	3.99332	-3.79596	4.17754	-0.892368	3.97782	-1.00114	4.05654	-5.56143	3.50177	1.30942	3.33611	-0.309586	3.73391	-0.501111	3.90773	-0.864493	4.04081	-0.889898	4.07885	-0.965482	4.13291
	Amery	23.1176	23.5398	21.6154	46.8883	28.559	25.6574	129.293	57.0945	44.9484	63.224	44.8428	71.6551	27.7494	75.6809	-47.1511	76.9815	20.1458	77.6022	37.8033	85.5539	47.5575	91.158	109.433	100.189	63.1882	109.69	106.324	116.653	104.663	137.583	62.2356	148.871	84.9491	155.88	65.1158	161.718	62.6322	169.54	75.5556	177.288	84.4994	184.528	83.1026	190.501	104.38	196.858	-252.623	178.883
	Andreyev	0.899189	0.153435	0.934018	1.27131	1.00579	0.156957	-1.06875	1.20415	1.08027	1.20653	1.25572	1.38876	1.27351	1.36513	1.27804	1.2056	1.31578	1.22691	1.41757	1.30845	1.34437	1.3568	1.23765	1.41127	1.21773	1.38344	1.74995	1.34719	1.39655	1.40976	1.40758	1.45123	1.28241	1.35547	1.48218	1.32381	1.53856	1.63823	1.58949	1.67206	1.59582	1.64825	1.54523	1.64657	1.45586	1.63648	1.44699	1.62494
	Astrolabe	0.370541	0.144824	0.37925	3.34768	0.405416	0.231921	1.71313	3.58619	0.554032	3.28652	0.931548	3.27493	0.699208	3.29952	-1.15062	3.23424	1.93982	3.20265	-3.1525	3.10412	0.928464	2.91925	1.86323	2.9959	0.809682	3.12863	0.491671	3.19177	-1.62873	3.15548	0.670211	3.04981	1.18915	3.01791	1.49128	3.08617	1.42311	3.26205	1.59809	3.59101	0.532556	3.85529	0.436655	3.79038	0.456818	3.70024	0.512457	3.64068
	Atka	-1.29316	0.596759	-1.13624	7.43503	-1.14965	0.552005	1.7726	7.67516	-1.55142	7.91566	0.483985	8.07536	0.250387	8.35603	-1.67672	8.50382	-3.0696	8.38007	0.540872	8.40344	-0.0292567	8.66613	0.651563	8.88153	-2.31626	9.11119	-33.1024	7.71825	-1.50641	7.97274	-0.592723	9.10768	0.38256	9.63921	0.593402	9.7335	-0.167892	9.78541	0.366587	10.0151	-0.190055	10.2195	-0.728784	10.4345	-2.06515	10.6344	-2.13881	10.8527
	Aviator	-0.513281	0.353808	-0.198256	2.98792	-0.196595	0.325493	-0.155288	2.95757	0.172737	2.95243	-0.468767	2.96394	-0.0608558	3.05476	-1.04679	2.96082	-0.577749	2.79257	-0.885086	2.70133	-0.378269	2.54372	0.127431	2.76654	-0.426387	5.09419	-0.280568	7.91879	-0.806128	15.0005	-1.02616	18.3414	-0.569209	19.9027	-0.856514	19.8395	-2.65971	19.0939	-0.418038	18.8008	-0.520331	18.3446	-0.980972	18.047	-1.1035	18.2259	-1.4736	18.5134
	Bach	-2.05862	2.00615	-2.22676	11.1822	-0.485937	1.88283	-2.85493	10.9937	-4.22802	11.5136	-5.3462	10.3258	-2.5998	10.9214	-5.84515	9.94109	-1.13529	10.1321	1.05765	9.6404	1.65399	9.79852	0.130272	9.8657	-6.17292	10.2635	-3.23344	10.9995	-6.65749	16.2335	-4.6289	17.6977	-6.00718	18.7292	-9.22456	19.0424	-7.45936	19.474	-4.41557	19.787	-5.70712	19.622	-7.53584	19.3952	-4.82493	19.1164	-3.96206	18.9083
	Barber	-0.0319755	0.0924936	-0.0300278	1.06561	-0.035776	0.0914305	0.153054	1.05152	-0.195332	1.0202	0.00435377	1.02655	0.0398074	1.07186	-0.0485616	1.07171	0.127526	1.07562	0.108678	1.1246	0.131959	1.17726	0.0888709	1.2071	-0.256094	1.17954	-0.165421	1.13641	0.107731	1.13641	0.056976	1.17878	0.0974879	1.22496	-0.115072	1.21821	-0.350889	1.13724	-0.0353963	1.05341	0.0316307	1.05564	-0.0557278	1.03564	0.00121825	1.02533	-0.0254944	1.02519
	Baudouin	7.39855	6.46282	2.14728	52.7948	8.71945	6.45591	20.112	52.2359	-6.02308	48.7164	18.2213	46.4217	7.40065	46.6151	-11.4119	46.3336	9.39986	45.6674	7.02842	47.1044	15.5763	46.969	23.6316	48.0603	22.5964	48.7886	6.88103	49.3708	6.16342	56.0255	0.754098	58.955	-0.742951	60.9745	0.0838816	61.3202	-25.2443	60.6464	4.66058	59.6287	-16.967	58.2271	13.1331	57.504	10.4571	58.496	13.2281	59.3005
	Borchgrevink	1.60519	5.74794	-0.922655	61.4004	-0.608477	6.98485	37.4242	64.1934	-27.9572	64.3799	-4.25942	61.2007	-156.4	47.5674	-28.5631	34.4242	13.8453	32.4195	17.7109	35.9835	17.8697	37.118	44.0381	40.0817	19.2183	44.5595	24.7287	48.3133	21.164	62.2038	16.0209	70.3608	15.9587	74.605	12.3219	75.8132	12.7397	76.9777	28.8062	79.5274	22.136	82.2364	20.7777	84.6897	17.2045	86.921	23.7109	89.4015
	Brahms	-0.184271	0.248893	-0.234678	3.13251	-0.116629	0.250208	-1.20509	3.05609	-1.98108	3.08172	1.04418	3.02924	0.739844	3.03213	0.345309	2.99476	-1.44655	2.9094	0.199382	2.85988	0.0403556	2.83829	0.991569	2.96384	-0.161112	4.07912	-0.449631	6.20259	0.51448	12.2206	0.338559	14.7744	0.271611	15.6541	-0.986861	14.663	-0.335952	12.9869	-0.72007	13.1686	-2.35275	16.5557	-5.01975	23.0915	-7.24731	29.6473	-9.34525	36.2211
	Britten	-0.282919	0.0862404	-0.307223	2.57852	-0.328273	0.0853617	-0.0679298	2.67755	-0.498792	2.80424	-0.213078	2.84057	-0.319619	2.84744	-0.345354	2.8487	-0.391853	2.84888	-0.348998	2.84745	-0.313272	2.84924	-0.326723	2.8509	-0.301112	2.85066	-0.256526	2.84898	-0.269251	2.84735	-0.252966	2.84756	-0.286521	2.84807	-0.717654	2.79038	-0.966786	2.59325	-0.237776	2.44766	-0.251313	2.44256	-0.226848	2.44092	-0.203069	2.46037	-0.247117	2.4755
	Brunt_Stancomb	1.09805	23.5056	-5.29498	49.3264	15.9591	23.4842	78.9556	57.4317	26.1174	65.3431	51.838	71.4216	57.0789	80.092	34.0336	86.9796	27.9135	91.7519	31.5001	97.615	5.8417	102.864	37.0391	112.563	-20.3651	118.848	8.84947	122.194	9.30614	128.606	26.5962	135.453	32.398	144.459	27.7236	151.579	26.0148	155.456	26.8677	158.662	37.2241	163.737	47.9717	169.567	35.4038	175.782	32.7262	183.343
	Campbell	-0.0162816	0.0935396	0.223285	1.96435	0.244214	0.329782	0.220103	1.91088	-0.333412	1.73163	0.55985	1.62767	0.676835	1.68865	0.312205	1.67042	0.642189	1.64323	-0.501511	1.54771	0.0357648	1.43529	0.487746	1.43539	0.312627	1.43106	0.105763	1.45039	0.480076	1.43363	0.627229	1.40852	0.432841	1.40734	0.324291	1.41467	-0.552866	1.56635	0.0551458	1.68913	0.12064	1.68015	0.13116	1.65896	0.290364	1.63299	0.274353	1.61342
	Cape_Washington	-0.0845661	0.0168778	-0.0366016	2.10573	-0.0334685	0.26627	-0.422312	2.04833	-0.229876	1.91901	0.00417302	1.84577	0.0168208	1.84591	0.0127018	1.84359	0.00822196	1.84144	-0.0347212	1.84174	-0.0816063	1.84161	-0.0381686	1.84168	-0.00277393	1.84227	-0.00877351	1.84493	0.0217938	1.8469	0.0362322	1.84681	-0.0164629	1.84671	-0.0446538	1.8467	-0.0551214	1.84688	-0.0468453	1.8471	-0.0466242	1.84675	-0.0563057	1.84621	-0.0281089	1.84588	-0.028351	1.8461
	Cheetham	0.0666983	0.0345256	0.071961	1.29315	0.0242508	0.106849	0.266229	1.33102	-0.170662	1.3384	0.0181635	1.31473	-0.00254928	1.33839	-0.261011	1.34419	0.158461	1.39833	0.17179	1.32838	0.13298	1.25718	0.114336	1.34275	-0.22906	1.423	0.139968	1.43159	-0.316151	1.31894	0.114434	1.18683	0.0865837	1.19594	0.0728208	1.22374	-0.451944	1.18752	-0.0380852	1.14219	-0.308295	1.16127	0.0208782	1.172	0.0360038	1.17126	0.0750546	1.17612
	Chugunov	-0.0421053	0.16882	0.0166581	1.73577	-0.0302029	0.18431	0.0646821	1.74624	-0.641225	1.79106	-1.00486	1.8554	-1.35915	1.92638	-1.45161	1.9721	-0.791109	2.01379	-0.261572	2.05855	0.202446	2.08101	0.017103	2.0864	-0.616488	1.93225	-0.244771	1.78696	-0.212693	1.84471	-0.0595963	1.92952	0.0319082	2.01436	-0.613386	1.90742	-0.00307452	1.88998	-0.00331642	1.96724	0.071529	2.05521	-0.142032	2.09566	-0.046451	2.11532	-0.119978	2.14186
	Cirque_Fjord	0.122918	0.0877305	0.132682	1.51873	0.145757	0.0921279	0.114018	1.42871	-0.238052	1.3826	0.138867	1.33144	0.128462	1.30144	-0.119821	1.27123	0.170817	1.22325	0.180349	1.26509	0.15452	1.23075	0.20037	1.2238	0.136348	1.22237	0.748811	1.21787	0.214796	1.21123	0.130911	1.19511	0.125071	1.18105	0.200529	1.16264	0.204146	1.19378	1.10651	1.22707	0.0576431	1.21072	0.17728	1.15284	0.173149	1.13997	0.198859	1.14804
	Clarke_Bay	-0.0180481	0.0114943	-0.034373	1.08379	-0.0294043	0.00857002	-0.102976	1.05106	-0.0805889	1.01054	-0.0523066	1.00158	-0.0361624	0.999724	-0.0179967	0.991887	-0.0275568	0.984088	-0.0258236	0.984066	-0.0290496	0.985697	-0.0328266	0.984057	-0.0362609	0.984133	-0.0335447	0.984088	-0.0368458	0.995121	-0.036232	1.00599	-0.0299543	1.00602	-0.0290633	1.00594	-0.0381585	1.01428	-0.0216485	1.02168	-0.011999	1.02169	-0.0222173	1.02164	-0.0233863	1.02165	-0.0239196	1.02165
	Commandant_Charcot	0.256582	0.479482	0.253546	3.09689	0.254881	0.481193	-0.616858	4.52904	-1.15328	3.12726	0.711984	2.88989	0.522997	2.88299	-2.28499	2.74686	2.40127	2.7876	0.735989	3.30416	0.371454	3.95251	2.57976	3.21473	-1.96283	2.96858	1.96582	2.86083	0.562836	3.02658	0.0996276	3.10296	0.27064	3.08246	2.85648	2.86225	0.635132	4.0275	0.255248	4.24887	0.205706	4.45793	0.0755341	4.47116	0.0227138	4.46589	0.15455	4.58838
	Conger_Glenzer	1.33247	1.40939	1.79365	33.5585	0.742903	1.29489	-5.43008	31.2696	-2.77633	29.3541	-4.77768	30.2581	-5.64056	30.9518	-2.92008	31.6439	-6.46225	32.2723	-6.54734	32.3521	-5.67047	32.1926	-6.11501	32.3812	-5.4949	32.8522	-17.088	32.0433	-9.90311	36.1629	-9.44508	38.1145	-5.68315	37.9219	-11.5007	36.2634	-5.29058	34.0983	-1.3642	33.7442	-2.47343	34.4642	-4.62176	35.4764	-3.72193	36.1393	-7.47214	35.5148
	Cook	5.63763	3.623	6.71783	24.8518	6.92693	3.72494	77.015	24.7954	-20.2364	24.6118	26.9575	23.6607	22.3788	24.101	5.46228	24.0837	26.7817	24.6781	24.9473	26.6646	24.7557	27.9163	36.1481	30.1225	6.76063	33.126	2.59369	36.2881	22.8066	46.8964	15.7233	53.7898	20.8352	57.5213	11.8228	59.0688	25.5946	61.9931	30.1921	64.9735	26.0807	68.2091	27.6465	71.3259	34.4002	74.4026	-10.3216	76.3786
	Cosgrove	0.551671	1.44004	-0.607977	9.62597	-1.05018	1.58922	3.93888	9.67447	-1.7892	9.71713	1.98722	9.64067	3.07075	9.55667	-0.427903	9.4843	1.64613	9.76471	-1.9932	9.80896	0.964743	10.6591	4.53275	9.89453	-3.39305	10.2737	0.747111	11.0382	-3.75464	14.2081	-3.5092	16.0719	0.0127056	16.463	-1.23911	16.4878	-3.59156	16.8918	-0.0612075	17.0825	-0.635391	17.0447	-2.44325	17.1469	-1.48462	17.2953	-1.79708	17.4469
	Crosson	-27.8233	13.2559	-23.3489	28.1783	-23.7239	9.30213	-6.65135	29.6144	-46.4999	30.6748	-5.49256	30.3128	-2.26076	32.298	-13.163	34.1734	6.03523	36.9233	-14.8161	39.7498	-18.7025	41.4918	-10.4038	43.0127	-9.1468	47.1859	-74.0473	47.1607	-16.8169	58.8564	-17.5998	66.2676	-15.6725	69.8142	-58.2514	69.2052	-20.5343	70.4011	-10.5139	72.9843	-12.9613	76.6997	-16.413	81.2229	-14.2217	84.9343	-19.4955	87.6487
	Dalk	0.349964	0.029152	0.365884	1.61824	0.334011	0.0283513	0.11615	1.70592	-1.30517	1.45902	0.747045	1.35405	0.734211	1.10294	0.0442496	1.12745	0.777723	1.06752	0.745532	1.16108	0.728385	1.2202	0.774789	1.26774	-0.34272	1.17889	0.778011	1.10732	0.826592	1.16421	0.147832	1.10665	0.528456	1.03721	0.450823	1.02197	0.423568	1.05761	0.380666	1.05961	0.474371	1.05389	0.431629	1.05007	0.441521	1.05314	0.444254	1.05335
	Dawson_Lambton	-0.289385	0.0724529	-0.296254	1.60205	-0.265232	0.0728407	0.676434	1.72969	-2.02816	1.83044	0.629469	1.79108	0.573571	1.76	-0.123612	1.71199	0.585349	1.77088	0.279342	1.89258	0.111693	1.87802	0.676243	1.90316	-0.435968	1.92789	-0.165384	1.84951	0.417571	1.80174	0.196181	1.81445	0.288188	1.83184	0.287541	1.8222	-0.852889	1.87113	0.0665404	1.95855	0.00101623	2.01782	0.0468085	2.07464	-0.0474966	2.12236	-0.0546178	2.15773
	Deakin	-0.953906	0.138692	-1.14009	4.29058	-1.27551	0.150746	-1.03061	4.65691	-6.27857	4.47571	0.196603	3.95993	0.325452	4.03925	-0.409895	4.10646	-0.483684	4.20686	-0.533088	4.31202	-0.406123	4.5091	-2.39279	4.41945	-0.840833	4.15467	-0.773292	4.19545	-2.48605	4.26253	-1.07699	4.21736	-1.59091	4.20109	-2.6487	4.05306	-1.39195	4.02092	-0.702141	4.16716	-0.709016	4.21643	-0.894411	4.2498	-1.06917	4.28819	-1.07442	4.33246
	Dennistoun	-0.0244679	0.0805769	-0.199335	0.729154	-0.281256	0.157713	0.0461394	0.776446	1.15739	1.29115	0.0557395	1.64518	0.348173	1.65295	0.284206	1.64196	0.196312	1.63795	0.134305	1.64922	0.130744	1.64707	0.199452	1.71646	0.121488	1.72178	-0.0327589	1.6618	0.0892266	1.67487	0.109867	1.71081	0.00523769	1.70847	0.0520903	1.70391	-0.102993	1.70769	-0.0171249	1.73542	-0.111963	1.79758	-1.64633	1.40755	0.0224346	0.814509	0.0205388	0.876175
	Dibble	-1.69809	1.81662	-1.05543	16.9751	-0.707049	1.72446	1.21221	17.7622	-10.1753	17.4882	2.7288	17.1667	-0.707541	16.5127	-7.82182	16.4402	2.63771	16.3019	-0.436791	16.7243	-2.2193	17.1648	-2.17447	17.0263	-4.32558	17.758	4.20521	19.1074	5.3697	25.7615	6.97872	29.0978	7.44339	30.2404	6.70178	30.328	8.68536	30.9552	7.7365	31.6833	2.30247	32.4381	4.23966	33.2402	4.15503	34.0319	-12.2446	34.3162
	Dotson	-23.3175	15.4223	-16.0727	11.7944	-18.6965	8.15381	-26.1574	12.0124	-17.716	12.5139	-10.3615	11.9924	-8.94753	12.2162	-16.2464	13.8777	-11.2388	13.9169	-50.7545	13.8827	-19.9348	13.0405	-4.33939	13.2569	-36.3047	16.0116	-32.4682	18.9294	-33.309	30.7268	-29.4115	34.5426	-31.5194	35.5477	-28.3355	34.3065	-16.427	37.5703	-14.2415	36.9193	-33.7327	35.1506	-16.5299	36.4994	-15.265	37.892	-16.1967	39.2445
	Drury	-0.234513	0.0514014	-0.251558	2.45198	-0.213011	0.0652343	-0.269355	2.32543	-0.908445	2.15881	-0.613445	2.11838	-0.480645	2.09732	-1.14549	2.16632	0.0212353	2.19693	0.195943	2.16927	0.176845	2.18567	0.138631	2.17593	-0.50499	2.21641	0.2215	2.281	0.222442	2.31801	0.0831205	2.32961	0.19217	2.34842	0.0499266	2.37581	-0.395794	2.42618	-0.0576594	2.47012	0.057975	2.48249	0.0520711	2.52597	-0.140929	2.55585	-0.0444096	2.57435
	Drygalski	1.07873	2.48997	1.36566	15.6271	1.07303	2.81611	7.59241	16.2307	2.30072	16.5737	3.45271	16.7174	3.52243	17.329	-1.40766	17.3594	-7.36022	16.7093	-12.1216	14.5001	-17.0153	11.8257	6.09131	10.5297	-2.2035	16.6149	3.98785	24.2819	3.01586	45.6112	4.61469	56.9025	3.54601	63.0783	0.444982	65.9785	-5.68532	66.921	0.475782	67.0953	0.693897	67.187	0.867862	67.6462	1.03549	67.6962	-0.677042	68.392
	Edward_VIII	-2.14571	0.361764	-2.53276	13.4674	-2.73869	0.455278	1.41279	13.5868	-5.4009	12.9939	0.270374	12.2806	1.36637	12.4697	-4.84948	12.2354	-0.306926	11.9926	-0.41036	12.1588	-1.05963	12.4597	-1.83989	12.7999	-5.23883	12.9847	-0.774667	13.567	-1.49211	17.5592	-1.07652	19.6388	-0.250323	20.8066	-8.47429	20.9853	-0.120881	20.5091	0.275799	20.5449	0.14999	21.054	-6.63803	21.5856	-3.45399	21.4915	-3.40366	21.7522
	Ekstrom	-2.76144	1.66473	-2.3122	7.17272	-0.126319	1.50828	5.59805	7.22259	0.164055	7.18128	4.05968	7.29402	2.83688	7.72936	-3.62799	7.65134	0.0155092	7.57295	2.46554	8.06869	2.2566	8.31331	4.04248	8.85677	6.97232	10.2171	8.7644	12.2187	5.22371	18.0498	3.51423	20.6618	4.26799	21.6989	-1.67729	21.3454	-2.84855	20.84	1.99985	21.0387	2.56404	21.3868	3.69756	22.4373	1.43264	26.0467	0.614638	24.3067
	Eltanin_Bay	-0.375737	0.116525	-0.376098	3.30236	-0.378279	0.116508	-0.709935	3.17987	-0.773233	2.98348	0.00158643	2.9239	-0.0220755	2.98905	-0.435459	3.00791	-0.341343	2.97026	-0.331594	2.99868	-0.358581	3.03034	-0.770882	2.88048	-2.14774	2.46645	0.416816	2.36713	0.0146298	2.57788	-0.127262	2.65794	-0.384415	2.63952	-1.43746	2.43907	0.941676	2.5367	-0.0114869	2.77933	-0.128208	2.8474	-0.173855	2.92375	-0.112005	2.92081	-0.113033	2.9273
	Falkner	-0.0120122	0.0113407	-0.0116266	0.244275	-0.0122082	0.0112639	-0.0179638	0.242264	-0.0356964	0.23594	-0.0116739	0.233207	-0.0120992	0.232096	-0.0122812	0.228937	-0.00938411	0.227908	-0.0128145	0.228572	-0.0138129	0.230586	-0.0128368	0.230299	-0.0139164	0.230614	-0.0102721	0.231236	-0.0117502	0.23043	-0.0124808	0.23048	-0.0105569	0.228121	-0.0063392	0.230282	-0.0233368	0.234406	-0.00956789	0.23154	-0.012831	0.230029	-0.0110674	0.232015	-0.00815043	0.236666	-0.00993265	0.241617
	Ferrigno	3.56476	1.24646	3.48864	10.9495	3.41436	1.21979	7.03778	11.2817	-11.5012	11.5059	11.0828	11.0627	7.43793	11.1541	0.613883	10.6091	3.98081	11.289	3.82565	12.1823	-2.79403	12.1789	11.0411	10.9773	2.32627	9.40802	-16.6171	8.97168	0.185782	8.28346	2.82703	8.17438	3.09164	8.23687	-15.3875	6.74741	7.74972	8.68126	4.45211	9.10829	3.83766	9.42043	2.98948	9.44549	3.29147	9.52285	10.6318	9.97557
	Filchner	41.9464	23.7822	9.59962	46.8741	30.8376	29.6758	250.615	54.1374	18.9698	59.5295	107.638	57.5003	127.147	58.6365	78.194	60.6454	83.2644	63.0656	116.429	70.8711	112.162	76.293	141.533	84.286	44.2324	89.9304	90.0196	94.7383	104.458	108.848	85.5635	119.298	101.241	126.47	73.5593	132.954	124.009	148.648	115.402	159.002	126.591	167.108	135.866	176.103	132.303	185.395	129.781	195.039
	Fimbul	17.7149	13.4975	5.97059	51.3908	-9.89012	11.8633	6.58697	51.7355	-3.07	51.4688	22.7257	52.0388	17.6951	53.648	-5.38351	54.6343	14.2423	55.4018	35.6785	60.2462	31.1296	60.7599	28.522	60.9287	12.0988	60.511	13.7941	62.9979	-24.7618	72.9419	23.9949	77.6246	26.6756	81.5583	25.452	83.3614	4.67331	84.529	14.0292	85.4246	9.01498	86.5416	10.3685	88.6801	-1.92787	90.9994	0.624983	93.3098
	Fisher	-0.0488836	0.142352	0.12433	2.46346	0.334578	0.161641	2.75391	2.67814	0.923309	2.99727	1.57531	2.9999	1.40922	3.26625	0.0924948	3.26522	1.49555	3.35156	1.22006	3.57627	1.17042	3.88281	-7.28142	3.75466	-4.38384	3.1228	1.22758	2.70496	0.763159	2.80538	0.57403	2.91816	0.608821	2.96879	-1.51624	2.98144	3.03575	3.23289	2.40259	3.61477	1.2966	3.78304	1.31535	3.98923	1.36412	4.23923	1.57767	4.47999
	Fitzgerald	-0.293663	0.200168	-0.0138942	1.39676	0.21499	0.212166	0.440568	1.43868	-0.816124	1.35454	0.106126	1.22457	0.348854	1.22807	0.0939788	1.25686	-0.072578	1.26876	-0.192209	1.26861	-0.263033	1.28133	-0.166205	1.2759	-0.501113	1.30282	-0.0764143	1.29741	-0.213711	1.23009	-0.262996	1.20428	-0.120819	1.20356	-0.204611	1.21151	-0.478638	1.20366	-0.21509	1.21518	-0.311282	1.2342	-0.334892	1.24218	-0.147159	1.26622	-0.00662533	1.32642
	Flatnes	0.218837	0.0521952	0.2309	2.81258	0.32945	0.0550141	1.04921	2.85814	-0.252258	2.83315	0.523408	2.94833	0.485362	2.89284	-0.358267	2.83554	0.807509	2.76778	0.641431	2.86531	0.472831	2.99041	0.320162	3.01628	-0.478807	2.87319	0.647034	2.71239	0.479492	2.75515	-0.519862	2.79146	0.531362	2.76724	0.574862	2.74053	-0.686848	2.74468	0.285939	2.76425	0.349321	2.76455	0.318052	2.7633	0.295649	2.76296	0.323195	2.77652
	Fox_Ice_Stream	-3.23767	3.61105	-3.19693	5.91562	-3.21399	0.28865	6.24127	7.38166	-9.16816	8.17347	-0.368584	8.05332	-0.0510089	8.25583	-2.98584	7.50678	-2.97484	10.1628	-0.797101	12.5146	-2.47747	12.7094	-21.9258	9.79226	-7.23739	5.06905	-2.03342	4.90676	-4.94909	5.09353	-4.03545	5.02007	-2.20496	4.94609	-3.3025	4.75703	-5.4294	4.73515	-3.23778	4.84868	-3.14355	4.87493	-3.08377	4.89066	-3.16012	4.90934	-3.15608	4.90914
	Francais	-0.183635	0.419548	-0.151642	5.40906	-0.102127	0.42482	-1.0106	6.10278	-2.95562	5.75306	3.93939	5.35762	2.45021	5.69479	-1.50588	5.74977	2.70948	5.80834	0.00648476	6.47393	0.7862	6.33991	-2.90176	6.21652	-4.81682	5.25424	0.907659	4.81925	1.50419	5.32559	1.03545	5.56159	0.289047	5.52917	-2.12245	5.03895	2.74191	5.58857	0.74131	6.43587	-0.290026	6.71242	-0.407703	6.76966	0.588067	7.11506	0.21821	7.31175
	Frost	8.33488	2.42927	8.17613	11.0693	8.59388	2.4955	46.0686	12.4295	-18.088	12.5237	30.7678	11.2615	23.7757	12.5382	7.25954	13.0231	17.1973	13.6122	9.29675	18.1592	-5.55828	14.1901	-37.6022	13.0283	-7.08576	11.5353	24.9454	11.359	13.5317	12.3107	11.4906	12.7294	10.4887	12.7228	-8.23511	10.7744	39.2447	15.8021	37.9901	17.4222	-43.1944	17.708	11.3189	17.6221	11.0774	17.5792	11.5191	17.5971
	Gannutz	-0.0444289	0.0500928	-0.0424426	0.583514	-0.0191169	0.0511687	0.0329621	0.585765	-0.133484	0.578452	-0.105059	0.560911	-0.0856427	0.557098	-0.0232382	0.561206	0.0186161	0.560018	0.00776287	0.562684	0.0238483	0.568146	0.0271663	0.57312	-0.0880735	0.573216	-0.0261142	0.575884	-0.0186001	0.585065	0.0143823	0.591558	-0.01441	0.603286	-0.0290546	0.614601	-0.131925	0.605588	-0.037335	0.588119	-0.031181	0.587735	-0.0352039	0.585301	-0.0245684	0.589445	-0.0353116	0.599211
	Garfield	-1.16399	0.295306	-0.986464	1.78053	-1.09468	0.243589	-2.73208	1.92014	-1.45577	2.04095	-0.0845123	2.11465	-0.420079	2.17026	-0.565037	2.20182	-1.37471	2.18776	-0.6869	2.18348	-0.89854	2.25417	-1.52935	2.27629	-0.746171	2.33255	-4.65859	2.25596	-0.770182	2.07462	-0.481559	1.98476	-0.601861	1.80757	-1.71758	1.50102	0.20185	1.37557	0.201976	1.45262	-6.38316	1.92386	-0.611755	2.22977	-0.701739	2.18278	-0.62637	2.19654
	Geikie_Inlet	-0.331007	0.0831212	-0.383997	1.06075	-0.441936	0.104142	0.634533	1.07047	-0.61865	1.08686	-0.153916	1.13067	-0.370005	1.18564	-0.971771	1.14984	-0.0443565	1.20488	-0.183639	1.18352	-0.581247	1.19443	-0.171746	1.17768	-1.09575	1.14208	-0.123818	1.1277	-0.362536	1.24793	-0.271811	1.23341	-0.264111	1.15825	-0.273689	1.29386	-0.618648	1.40137	-0.275759	1.4275	-0.445205	1.3087	-0.367769	1.13178	-0.365482	1.11064	-0.366017	1.11307
	George_VI	1.62523	15.3923	-0.709895	49.4609	-1.32026	15.1637	2.90039	49.0568	-11.7195	48.4976	5.31904	45.0864	-3.60865	45.3136	-4.3006	45.6793	-0.514394	43.7882	3.46382	46.321	-1.99866	46.5611	-2.94413	44.9553	-15.0618	45.8926	-20.9378	43.327	-22.7808	49.3141	-9.15457	53.364	-14.1676	51.3177	-27.3586	49.6133	-38.6501	57.8345	-22.0516	59.1585	-24.1822	60.3294	-32.4734	61.6165	-22.5332	62.8801	-19.4028	63.7922
	Getz	-86.3761	32.7926	-79.7261	69.7956	-96.8918	31.1878	-4.59267	73.5536	-82.4153	79.7674	-25.6688	75.1994	-44.1594	78.0509	-112.637	76.3061	-60.5284	80.4221	-84.5288	81.0081	-81.9836	80.5213	-36.1887	86.5326	-120.789	84.3192	-84.6734	84.2992	-78.0315	97.302	-97.2272	102.693	-36.5745	102.024	-65.6418	101.561	-139.341	104.876	-28.5528	104.627	-103.052	104.811	-85.5824	105.058	-66.8382	105.713	-99.3582	105.793
	Gillet	-0.70706	0.181611	-0.590798	2.60097	-0.586315	0.178847	0.597092	2.66411	-0.372656	2.74412	0.0517076	2.79941	0.106755	2.91582	-0.69844	3.00654	-0.493222	3.05604	-0.584557	3.11193	-0.494149	3.21962	-0.341481	3.34276	-1.20019	3.24166	-2.45797	2.73598	-0.14097	2.3143	-0.110246	2.33619	-0.337847	2.4492	-0.520782	2.53099	-2.12243	2.50904	-0.630724	2.48271	-0.690797	2.45638	-0.721943	2.45882	-0.590232	2.49769	-0.594468	2.53729
	Hamilton	1.09038	0.328491	0.75908	5.20038	0.137391	0.323819	-1.59641	5.3127	-2.01788	5.16247	0.412522	4.78567	0.208571	4.81698	-0.360715	4.84372	0.394755	4.84576	0.349595	4.88003	0.482653	4.98799	0.63674	5.06881	-0.245739	5.07448	1.09197	5.23482	-0.0705845	6.42783	0.608984	7.15692	0.600738	7.46067	0.204313	7.6038	-0.323457	7.97539	-0.144332	8.35983	-0.193863	8.46017	-0.0232673	8.60207	0.0873183	8.723	0.0931061	8.75988
	Hamilton_Piedmont	-0.148426	0.363557	-0.169882	1.37722	-0.188093	0.0192324	0.131721	1.28571	-0.32326	1.20116	-0.147203	1.22863	-0.0884105	1.23122	-0.163751	1.24167	-0.162921	1.24166	-0.156823	1.25502	-0.114683	1.26843	-0.170194	1.28177	-0.227116	1.27099	-0.187582	1.24241	-0.175332	1.27013	-0.114347	1.29199	-0.143162	1.24302	-0.164231	1.24176	-0.174404	1.24223	-0.166492	1.24279	-0.158188	1.24278	-0.161872	1.24263	-0.159337	1.24254	-0.155625	1.24256
	Hannan	-0.623137	0.190575	-0.447353	4.12405	-0.0482164	0.231269	1.81031	4.18396	-1.22066	4.66724	0.214012	5.03577	-0.193583	5.03723	-1.84551	4.97842	-0.476394	4.97116	-0.739754	5.01331	-0.152116	5.0112	0.359556	5.09585	-0.782345	5.07614	-0.80455	4.88385	-0.315336	4.83827	-0.889922	4.92779	-0.808091	5.046	-0.754019	5.05701	-3.26739	4.4507	-0.609826	3.86138	-1.04333	3.8408	-0.750194	3.79231	-0.594683	3.80625	-0.700259	3.81875
	Harbord Glacier	0.196777	0.0636327	0.208399	1.3104	0.142532	0.0495224	0.28468	1.31675	-0.0482174	1.27358	0.132013	1.22551	0.181292	1.25	0.0280324	1.24732	0.0466217	1.23596	0.0384921	1.25224	0.0732606	1.26665	0.147436	1.28119	-0.14308	1.25527	0.0368528	1.23199	-0.0753604	1.22815	0.0332985	1.21376	0.0167263	1.22188	0.0523948	1.22814	-0.637659	1.18403	-0.196187	1.14305	-0.123399	1.0942	0.100236	1.04012	0.0339082	1.04655	0.129368	1.04583
	Harmon_Bay	-0.0493618	1.11229	-0.0746157	2.13791	-0.0138475	0.0749155	0.4049	2.19502	-1.04309	2.07762	0.134894	2.02504	0.163228	2.04875	-0.520813	2.01777	0.114012	2.00982	-0.146477	2.04643	0.0302385	2.06007	0.47907	2.0855	-0.969945	2.07498	-0.0649545	2.04987	-0.674035	2.0685	0.104576	2.05914	0.0562162	2.05218	0.0623205	2.01738	-1.34268	1.9209	-0.0477474	1.82376	0.0110886	1.82982	0.0310161	1.83514	0.00104297	1.84312	-0.013391	1.85155
	Hayes_Coats_Coast	-2.05709	0.240634	-2.05567	7.54674	-2.04077	0.241146	-3.17402	7.5532	-5.57696	7.14258	-1.62626	6.74979	-1.58368	6.82772	-1.73527	6.84329	-2.26933	6.8051	-1.66519	6.88026	-1.87143	7.01774	-3.08015	6.99671	-3.09657	6.70749	-1.71174	6.46194	-1.43677	6.64004	-1.90138	6.84965	-1.53347	6.87641	-1.98317	6.78674	-2.7852	6.70744	-1.97354	6.72308	-1.99441	6.74186	-1.97235	6.76906	-1.9554	6.82549	-1.89475	6.91579
	Helen	3.99987	1.23187	4.13661	11.0796	4.25059	1.25889	21.0421	11.7972	-1.43223	11.8747	-5.20368	11.4345	0.695071	11.3926	-6.52597	10.9716	6.09517	10.31	6.20296	11.2388	5.65501	11.3476	15.6101	12.5479	-0.0670226	13.8532	3.93868	16.3319	-9.28594	25.6424	3.41261	30.1649	3.3384	31.1656	4.21818	31.9743	-2.09077	31.4069	4.07168	30.9559	3.67589	31.8314	2.99882	32.9203	2.71464	33.6376	3.35076	35.3716
	Holmes	1.14216	4.40789	0.988553	20.073	3.08661	4.46157	30.6638	19.2341	-17.6404	18.8984	11.5955	17.3017	7.59798	16.8576	2.2671	17.1837	1.32078	17.2955	1.11154	17.7642	1.53744	17.9671	1.29317	17.9514	2.37056	18.2316	1.89038	18.6441	1.05328	18.1183	1.31505	18.3515	2.67332	18.8153	3.4653	17.6487	31.0719	24.935	32.7418	26.7316	5.68126	28.1816	-13.0732	29.19	3.6966	29.7888	7.20559	29.6087
	HornBluff	-0.0778513	0.0603912	-0.175191	1.80411	-0.456062	0.14821	-0.290421	1.9076	-0.658299	1.91369	-0.249889	1.91632	-0.191027	2.09129	-0.446397	2.17886	0.579772	2.29811	0.524935	2.51507	0.288684	2.6599	0.975844	2.85585	0.208724	3.01727	-0.247739	3.07515	-0.555995	3.13579	-0.176789	3.20546	-0.146346	3.30235	-0.0649857	3.36242	-8.25885	2.70079	-0.292629	1.79257	-0.111302	1.81086	-0.1509	1.83039	-0.304649	1.83171	-0.302481	1.84212
	Hoseason	1.24429	0.1435	1.22804	1.58607	1.18299	0.15777	1.59627	1.58007	0.633942	1.94428	1.34569	1.56141	1.38722	1.52976	0.508544	1.46559	1.71649	1.41107	1.7005	1.86342	1.4255	1.73402	1.15825	2.08895	0.161805	3.68046	1.06285	5.72955	0.987368	10.6193	0.86636	12.6209	-0.108057	13.2672	0.910686	12.4884	0.501948	11.8633	1.03309	11.3731	-0.0941726	10.7831	0.120702	10.6207	0.0270104	10.7269	0.377526	10.5056
	Hovde	-2.23764	0.265472	-2.23843	3.49449	-2.22915	0.26549	1.10101	3.63558	-4.58709	3.56758	-1.45944	3.40758	-1.95438	3.43695	-4.66439	3.1591	-4.57416	2.86014	-1.78583	2.91438	-2.19542	2.98069	-0.437453	3.08979	-3.75207	2.88611	-3.07736	2.75574	-2.19304	2.88388	-2.04462	2.87293	-2.47466	2.76937	-0.86529	2.63111	-4.97401	2.50118	-1.99976	2.29522	-1.86067	2.22783	-2.0064	2.28429	-2.13861	2.30374	-2.15902	2.3125
	Hull	-3.18219	1.48221	-2.69134	6.27373	-1.95754	1.29068	0.89654	6.96791	-13.8833	7.20639	-1.22869	7.0388	0.454997	6.74959	-0.549437	6.93056	3.40888	6.01434	-4.36122	6.59105	-2.83124	6.48322	2.2455	6.86439	-8.82389	8.06269	-0.324913	10.0107	-2.76659	16.4374	-3.46928	19.4224	-2.00613	20.2694	-0.949611	20.0391	2.82478	21.4524	3.75909	22.6993	-5.65212	23.6097	1.83305	24.6727	1.22798	25.4781	0.87624	26.1961
	Hummer_Point	0.334061	1.74426	0.0904259	1.21178	0.0936523	0.101528	0.681969	1.18774	-0.317166	1.16353	0.0719397	1.18419	0.11644	1.18167	-0.0322546	1.14083	0.112946	1.13165	0.136117	1.17798	-0.00150988	1.22746	0.0404078	1.26492	-0.371697	1.23071	-0.224547	1.15019	-0.0254986	1.13723	0.19617	1.13653	0.142087	1.09768	0.0730786	1.10216	-0.2557	1.0624	0.0106833	1.00628	0.0747051	1.00538	0.119598	1.00227	0.0661524	1.00053	0.0400889	1.00015
	Ironside	-0.694826	0.222424	-1.0545	0.910088	-0.801043	0.25528	-0.527717	0.83782	0.739645	1.00917	0.143229	1.2114	-0.027274	1.21035	-0.401868	1.2112	-0.105105	1.24362	-0.1355	1.26389	-0.141219	1.23065	0.391487	1.21876	0.393745	1.22037	0.107254	1.20005	-0.173474	1.18345	-0.00775267	1.17692	-0.0733641	1.16725	-0.107955	1.17554	-0.687382	1.05592	-0.0573894	0.912201	-0.0631322	0.925792	-0.0744645	0.931355	-0.0399471	0.943731	-0.10582	0.972201
	Jackson	-0.47651	0.259651	-0.339008	2.26568	-0.422354	0.251035	2.5697	2.34399	-0.773024	2.41806	0.844981	2.38702	0.0905407	2.36145	-0.868425	2.38246	-1.50155	2.26757	-0.243268	2.23187	-0.262543	2.28134	1.15633	2.33716	-1.00128	2.39121	-1.73012	2.56799	-0.47058	2.72417	-0.0329428	2.70294	0.253476	2.51837	-0.0370438	2.3699	-1.74354	2.65919	-0.392523	2.72576	-0.0621688	2.72728	-0.225784	2.64625	-0.18812	2.6594	-0.170448	2.6703
	Jelbart	0.749928	4.0788	2.34165	18.5993	-0.258508	3.55252	11.3023	15.6775	8.49045	11.5306	16.1822	12.7895	11.1519	13.3072	-2.26373	13.7913	8.90762	14.3623	9.41804	15.5944	9.37906	17.4045	20.5851	18.5935	7.79769	21.9227	12.35	25.8122	13.2682	37.5986	16.2252	44.0155	16.5613	47.5325	10.5888	49.303	6.07605	50.5277	6.5483	51.621	1.86279	52.5245	0.953715	53.3421	3.34023	54.4258	3.03829	55.6423
	Kirkby	-0.229879	0.0640313	-0.196419	1.28569	-0.18653	0.062487	-0.05701	1.35488	-0.258605	1.36862	-0.0413875	1.34537	-0.0202043	1.41782	-0.158879	1.4539	0.000224566	1.55476	-0.0929742	1.67252	-0.0895519	1.72645	0.201753	2.23977	-0.515765	2.42702	0.0140007	2.28399	-0.0294539	2.42162	-0.0671673	2.53186	-0.110305	2.62401	-0.387441	2.55113	-0.409253	2.07679	-0.00642866	1.70045	-0.0394664	1.79854	-0.0077643	1.90351	-0.0336389	2.02009	-0.42208	2.0218
	Land	-4.72434	3.68374	-3.60015	41.4794	-2.07803	3.28286	1.48268	42.0058	-158.863	31.2128	3.45881	10.9432	3.76004	10.1798	-1.2466	10.612	7.05971	10.2346	4.29638	10.6452	4.27738	10.9487	13.1321	11.6022	-5.15687	13.164	4.0139	15.3316	4.76937	22.9801	2.16538	27.2222	1.69092	29.7737	0.443249	31.3166	-0.578551	32.9894	-3.356	34.2227	-4.10548	35.491	-3.6918	36.4375	-2.89863	37.2514	-2.80758	37.824
	Larsen_A	0.133691	1.07686	0.147698	121.975	0.171931	1.07983	-90.1076	105.977	-3.34386	85.9427	-155.17	62.9352	0.90824	27.1551	-4.12823	26.3144	-10.0423	23.0754	-4.49447	19.1559	-0.864726	17.3071	0.576287	16.787	-3.09753	15.4269	0.384508	14.4527	-0.150045	14.4601	0.598708	14.2707	0.860794	14.4881	-15.5878	12.755	0.194346	10.8849	1.67449	11.3647	-0.119994	11.189	0.692303	10.898	0.501982	11.075	0.421793	11.1881
	Larsen_B	-11.1724	4.5406	-8.03975	185.947	-8.2675	3.74193	-155.94	161.929	-4.87939	133.298	-272.863	97.7658	-11.9052	38.4938	-21.6942	36.9331	-12.2408	35.5717	-141.603	27.6901	-12.7685	14.2358	-32.774	12.6772	-16.2331	9.55162	2.02155	8.87287	-0.676807	8.75581	4.76533	9.22783	0.982765	9.91261	-1.63976	10.2966	-6.00999	10.5112	-5.90349	10.5229	-7.97019	10.4585	0.317784	10.7415	-0.455082	11.4855	1.53139	12.3841
	Larsen_C	-28.5709	13.715	-29.7415	231.115	-12.6394	12.9047	44.6825	236.535	-45.3448	239.235	3.63088	239.038	1.67787	243.565	-32.8721	244.915	-346.214	223.02	-37.3465	200.568	-21.5841	203.538	0.50032	208.874	-8.1108	212.7	22.0371	212.712	40.7964	220.442	40.6125	228.5	46.4248	235.505	2.04778	237.871	16.8391	239.164	20.7175	243.535	27.4379	248.501	-1301.73	199.079	-14.9355	106.642	-51.2106	90.8042
	Larsen_D	4.60139	45.976	-2.3336	46.0455	8.11756	8.97558	14.9883	50.8897	-5.74499	52.506	13.4181	49.9173	12.1167	55.0046	1.20664	56.9942	1.18907	58.9596	-1.27949	62.4904	1.96287	65.6968	1.4016	68.9322	-1.42786	74.3212	-1.48841	81.0876	-11.0371	99.9814	-15.3018	109.783	-11.9311	114.859	-13.367	115.186	-5.11518	116.158	2.07252	122.758	5.26569	130.042	5.03535	136.012	-1.88241	141.03	-2.67728	146.023
	Larsen_E	-1.59345	5.40779	-0.946102	13.9167	0.772675	0.940625	-51.4463	10.7636	-7.50881	5.45615	4.21444	4.81009	3.23916	5.04805	1.16123	5.11587	3.87968	5.03004	2.30268	5.24352	0.110684	5.56379	2.04675	5.79613	-2.23531	9.13203	-0.548881	13.9647	-0.419937	25.8655	-0.475653	31.2091	0.655116	33.9816	-2.13923	35.0397	0.256251	35.0775	0.296871	35.9053	0.846506	37.1217	1.12839	38.1231	-0.0267754	39.277	0.290863	40.131
	Larsen_F	-0.366368	5.00227	-0.259915	7.73974	0.184763	0.875798	-12.874	6.22143	-8.78512	3.34375	1.06804	2.2973	0.936395	2.49259	-0.115931	2.41469	0.823562	2.56218	0.859624	2.7755	0.831972	3.0709	0.761504	3.38322	1.61478	5.66153	0.528924	9.03564	-0.100293	16.7548	-0.41211	20.0344	0.0868114	21.5295	-1.90296	21.9179	-0.983932	21.6183	0.66848	21.7623	0.860449	22.8257	1.1006	25.43	1.83111	28.2911	1.80916	30.1317
	Larsen_G	0.0326916	0.395608	-0.339461	3.57301	0.0473252	0.320028	1.74941	3.79648	-1.69108	3.86162	0.194126	3.92444	0.0793993	4.04773	-0.948599	4.16431	-0.265612	4.01785	-1.7965	3.42603	2.43012	3.71401	-3.6344	3.76139	-1.91866	4.38571	0.508343	6.46023	-0.13278	11.8975	-0.379207	14.2523	-0.303806	15.3038	-1.19905	15.2054	-0.600574	14.888	-0.38461	15.0922	-0.00040949	15.6835	0.204642	16.4118	0.283165	17.2286	0.494193	17.8855
	Lauritzen	1.64252	0.45662	1.81082	5.65599	2.19381	0.509005	3.21812	5.69699	-4.13628	5.22637	2.92321	4.75075	2.42435	4.93276	-1.06576	4.89251	2.49821	4.85548	2.31498	5.07937	2.05077	5.28723	3.41922	5.60528	0.156247	8.31175	0.917326	12.1812	-0.0556801	22.4742	-4.43924	26.9135	2.01067	28.4584	1.37758	28.3546	-3.44353	27.5951	0.39212	27.0369	0.668907	27.1323	1.05657	27.7411	1.34766	27.95	0.974604	28.2407
	Lazarev	-4.52513	2.02835	-3.07696	21.6678	-2.81992	1.88399	5.46645	20.7241	-4.21721	17.9409	2.9407	16.5267	0.827846	16.7822	-5.28598	16.7931	0.729536	16.6765	3.5921	17.1645	4.39473	18.0137	7.02126	18.7555	8.13938	20.0841	7.41362	22.1313	7.89603	28.7442	5.59771	32.1434	5.50391	33.8108	3.52971	34.3034	2.5596	34.1995	3.10645	34.667	1.73055	35.626	0.880395	36.8259	-2.97837	37.4646	0.252044	37.978
	Liotard	-1.01136	0.157946	-1.02243	3.03071	-1.04004	0.169822	-0.0482541	3.11202	-1.98488	3.21003	-0.0772514	3.19688	-0.369886	3.04696	-0.990547	3.05787	-0.757637	3.13978	-0.744552	3.17232	-0.831412	3.20444	-2.27582	3.14859	-2.0484	2.90623	-0.638259	2.88119	-0.85271	3.0329	-0.905376	3.05255	-0.963906	3.06484	-2.00424	2.91732	-0.702584	2.90278	-0.697991	3.05139	-0.85004	3.07583	-1.02011	3.09692	-1.07864	3.10528	-1.041	3.09294
	Lillie	-3.0544	1.00676	-3.00308	5.72352	-2.3631	0.924779	-3.14554	5.77506	-1.99002	6.05115	-3.80172	6.35549	-4.31815	6.5578	-5.57777	6.53747	-4.23139	6.47587	-5.00342	6.5812	-4.6842	6.589	-3.15422	6.67134	-3.43279	8.24733	-3.13596	10.9328	-3.61634	19.4686	-3.43814	22.8646	-3.52473	23.997	-10.7006	23.236	-4.09306	21.8517	-3.37442	20.9127	-3.04017	21.009	-2.29929	22.1932	-1.45782	23.9791	-0.651982	25.1443
	Mandible_Cirque	0.011727	0.0108706	0.0274604	0.405899	0.0191491	0.0157327	0.0561032	0.409556	-0.0722058	0.375285	0.049189	0.334499	0.0384528	0.332521	0.113908	0.370214	0.0130265	0.410679	0.0213407	0.416365	0.0446678	0.417823	0.0460039	0.425571	0.0179067	0.43335	-0.0553197	0.382932	0.0512257	0.322279	0.110865	0.328806	0.0483975	0.336427	0.0199395	0.348397	0.0176588	0.389429	0.0229672	0.416859	0.021302	0.4199	0.0169402	0.422555	0.0266668	0.426355	0.00903918	0.43068
	Manhaul	0.0124824	0.00726081	0.0165522	0.171295	0.0578632	0.0132987	0.0602925	0.17377	0.69656	0.672947	0.0242525	0.935438	0.0159114	0.935435	-0.0306392	0.935325	-0.00336129	0.9352	0.045999	0.935284	0.0407474	0.935254	0.0555098	0.935225	0.0884627	0.935203	0.0693602	0.935135	0.0458643	0.935053	0.0496277	0.935028	0.0449958	0.935014	0.018381	0.934986	-0.68942	0.671085	0.00315692	0.1627	-0.00271906	0.162623	-0.00495921	0.162638	0.0100944	0.162625	0.00809203	0.162602
	Marin	-0.0317291	0.0130728	-0.0268698	0.61755	-0.0116372	0.0146459	-0.0317053	0.60667	-0.173108	0.62604	-0.0321029	0.656785	-0.011996	0.668209	-0.0311407	0.677667	-0.0293737	0.667068	-0.028791	0.656584	-0.0283624	0.656978	0.000696093	0.662635	-0.0517133	0.662653	-0.0287299	0.657109	-0.0214658	0.657535	-0.0134379	0.66394	-0.0302939	0.669871	-0.0312908	0.669459	-0.0210905	0.673102	-0.0454342	0.680999	-0.0848343	0.664928	-0.0171661	0.640661	-0.00415628	0.635874	-0.0275903	0.634571
	Mariner	1.31257	1.02102	1.334	6.96073	0.642043	1.14722	2.97659	7.21207	-0.447429	7.5369	-0.80121	7.67552	0.23514	7.98504	-2.89057	8.18402	-1.62653	8.2371	-0.808753	8.4522	-0.346542	8.59391	-0.276147	8.86481	1.10006	10.5773	2.98432	13.453	2.62012	22.2515	1.21404	26.3542	0.105461	27.9053	-6.55412	27.643	-3.58103	26.6477	-1.56887	26.2565	-1.90211	26.3934	-1.02079	27.0606	-0.515936	27.7068	-1.13374	28.1057
	Marret	-0.982136	0.192848	-0.980065	4.8015	-0.986031	0.194172	-1.40321	4.7671	-2.17972	4.58541	-0.494807	4.47441	-0.527434	4.58099	-1.33026	4.5868	-0.610275	4.56478	-0.546565	4.70709	-0.796952	4.81393	-0.903716	4.81175	-1.78413	4.65523	-0.934373	4.51701	-0.944048	4.51711	-0.932125	4.4681	-0.926525	4.46613	-1.15366	4.48123	-0.623948	4.71849	-0.715978	4.9875	-0.924288	5.05594	-0.906643	5.03203	-0.502738	4.94858	-0.422919	4.94652
	Matusevitch	-2.81528	0.434207	-2.8716	15.6976	-3.15351	0.450726	9.46075	15.7949	-76.8703	13.1393	-2.97433	9.53868	-2.32338	9.22698	-9.36141	8.69718	0.813733	8.42096	-6.57072	8.70477	0.833766	8.57917	1.35686	8.78174	-9.0202	8.79022	2.40906	8.75123	2.19576	8.98333	-0.0816735	9.18992	2.72652	9.30772	1.4484	9.8366	-23.5183	10.4092	-3.26121	10.291	-2.23738	10.0234	-1.72558	9.70771	-2.05676	9.76275	-1.91139	9.74578
	May_Glacier	-4.33478	0.350918	-4.35083	14.2423	-4.63058	0.335151	-8.25875	13.5202	-11.7639	12.7809	-2.87156	12.7279	-2.90837	12.3786	-3.65703	12.1605	-2.39381	12.1979	-3.23641	12.271	-2.92083	12.3537	-2.0564	12.2427	-3.60953	12.0465	-4.7775	12.1313	-5.56573	12.3164	-3.42107	12.3505	-2.74202	12.1867	-3.68486	12.0358	-3.75735	12.481	-3.19824	12.8829	-3.3258	12.9223	-3.55392	13.0777	-3.34357	13.2942	-13.3503	13.5708
	Mcleod	0.0377008	0.0494943	0.0378681	0.335126	0.0351022	0.0477275	0.145163	0.403179	-0.184741	0.391034	0.144713	0.326308	0.129566	0.375477	0.0641192	0.412674	0.0647381	0.439798	0.0727009	0.490138	0.0549222	0.521212	-0.0871929	0.480794	-0.141783	0.340844	0.0954498	0.272616	0.0628914	0.306723	0.0680118	0.323044	0.05367	0.336822	-0.0735425	0.306334	0.197088	0.435772	0.0589065	0.545191	0.0959099	0.575349	0.0722791	0.590888	0.0802254	0.604116	0.0689266	0.613421
	Mendelssohn	0.502316	0.586678	0.672741	4.93496	0.604195	0.599726	1.46724	4.98515	0.408645	4.92876	1.91298	4.67188	1.62855	4.8047	1.32057	4.82355	-2.03234	4.22789	1.3535	3.60862	3.9441	4.13246	-6.2879	3.62941	-1.70707	4.77226	0.416242	8.78634	-0.919229	15.5461	0.0893921	17.1039	0.546421	17.5049	-1.17342	16.4791	0.838581	13.9358	0.556235	13.7066	0.796134	14.1572	0.943359	14.8683	1.81399	15.8415	2.49615	16.5835
	Mertz	-18.2382	6.06213	-17.5642	91.4636	-14.8759	6.28197	-2.93171	92.663	-15.7225	93.7571	-6.26325	94.1407	-4.42959	95.6157	-20.0546	95.7522	-2.49381	95.5605	-9.36917	97.0262	-7.58959	97.8505	1.81581	99.5758	-15.3978	100.146	-542.469	71.6173	4.79728	28.761	9.27537	34.3754	13.2758	37.3709	10.1567	38.7531	15.8838	40.4833	17.5081	42.218	12.7665	43.6382	14.6495	44.9556	16.0557	46.3707	13.7997	47.4815
	Morse	-0.443993	0.082032	-0.451344	3.68628	-0.455748	0.0827591	-1.28463	3.54641	-0.95627	3.49812	-0.104127	3.50943	-0.0704698	3.40289	-0.456281	3.37403	-0.492898	3.36579	-0.655809	3.39285	-0.445491	3.39301	-0.349116	3.35713	-0.445228	3.33786	-0.662281	3.35476	-0.463542	3.36278	-0.436779	3.33082	-0.389863	3.3069	-0.420191	3.28159	-0.7355	3.30016	-0.439259	3.32852	-0.43544	3.33073	-0.475327	3.33257	-0.476179	3.3315	-0.425909	3.32814
	Moscow_University	5.68349	7.89935	4.25222	35.3794	1.46569	7.71358	19.5077	35.1437	-0.945256	35.2856	21.7532	32.963	11.1947	33.3831	-10.1241	33.4816	8.26076	33.7018	0.595444	35.1038	-4.21201	36.0052	-3.00091	36.1944	-13.3692	34.8965	1.73045	33.746	-13.4077	34.9904	16.6597	33.4103	17.9899	33.8415	16.3673	33.5849	13.6807	40.2215	-1.0395	43.6621	4.15592	50.6021	-37.7745	43.5695	3.00188	141.384	3.97521	58.3658
	Moubray	-0.194412	0.13073	-0.169344	1.91094	-0.216796	0.182201	0.359065	1.91796	0.518787	1.97199	0.259653	2.04435	0.674588	2.10411	0.117885	2.10055	0.159686	2.08309	0.39886	2.12843	0.0599341	2.15151	0.357743	2.20409	0.606647	2.23268	0.663804	2.17766	0.689413	2.13952	0.779942	2.15671	0.317858	2.20517	0.0885794	2.23709	-0.315871	2.1869	0.262165	2.14849	0.0324998	2.15934	0.0670538	2.18785	0.137066	2.19946	0.123654	2.20876
	Mulebreen	3.13868	0.463017	1.83118	5.07085	1.04629	0.546781	3.48357	5.13359	1.58142	5.5254	2.26245	5.45919	2.97297	5.30126	1.15418	5.29207	3.55906	5.33946	1.38673	5.9856	3.2924	5.39636	5.16746	6.38473	1.44379	6.645	-9.30482	8.4921	1.22047	16.2044	1.8057	23.4304	1.97253	27.1278	1.23685	28.5588	-1.34752	29.9506	0.967963	30.8906	-0.354033	28.9486	0.192071	29.3416	1.50926	31.3298	2.49682	32.4482
	Myers	-1.20638	0.0942434	-1.23676	10.5562	-1.25752	0.0958933	-3.81069	10.2349	-4.74409	9.43	-0.616925	8.99734	-0.703268	9.14586	-0.467347	9.25903	-3.6885	9.22947	-0.854166	9.11912	-0.183669	9.15145	0.933129	9.30599	-0.531053	9.42645	-5.99951	8.99583	-2.91383	8.74598	-2.79005	8.84641	-2.35853	9.00479	-2.26946	9.36058	4.02825	9.4478	-1.33913	9.35501	-1.51154	9.29261	-1.85583	9.30044	-1.82992	9.12313	-1.8175	9.0221
	Nansen	2.04917	1.1106	3.05514	5.24511	2.18697	1.92533	4.86595	5.7176	2.1223	5.87885	2.22947	5.82689	1.54759	6.1277	0.511597	5.99036	2.36246	6.20109	0.480744	6.36837	1.23999	6.51649	5.26562	7.33836	-0.630915	9.47093	3.116	12.2842	1.31547	20.5707	1.31755	24.7504	0.831108	26.9783	0.497165	27.7253	-0.190614	27.5084	0.760859	27.5419	-20.1691	26.9993	0.144946	26.4983	-0.456835	26.6299	-1.59567	26.9922
	Nickerson	1.25913	2.90398	-0.245565	17.6448	-0.766362	3.60379	9.38808	19.2269	-18.8862	18.2051	4.62393	16.1357	4.75885	16.6897	-1.87831	17.2489	5.24102	18.0818	-10.0981	17.2461	1.38664	15.81	9.54602	16.1683	-5.02458	17.3994	6.49893	19.1137	-1.45659	27.7562	6.58966	31.9479	4.12402	34.0311	1.58809	34.7063	0.906955	35.2392	1.56641	36.2148	-0.71452	37.361	-2.7021	38.5129	-0.278672	39.3676	1.3707	39.9386
	Ninnis	-10.0239	2.40086	-9.99108	49.0639	-9.6964	2.41081	-249.05	39.1521	-19.7571	23.9404	28.6383	21.9424	23.1076	23.4148	-8.04278	24.7413	23.7779	24.9014	6.32672	26.0407	12.9919	27.787	28.6147	30.6678	-0.437753	32.5386	14.2298	33.986	4.20718	35.9622	-8.39259	37.0773	14.0566	38.2769	4.31883	39.6512	5.68756	42.8004	14.7694	45.8341	-13.7977	46.6189	11.2196	47.1522	13.5166	49.4077	11.5663	51.8689
	Nivl	0.919346	1.6604	1.52958	8.85836	1.4224	6.18974	3.55764	8.87731	1.7808	8.75144	1.90737	8.93095	-0.0778184	8.95833	-3.79414	8.59292	0.766419	8.49735	2.66217	8.73609	3.65469	9.24907	6.69893	9.08178	1.54477	9.96434	-0.463915	10.8629	-0.792102	15.2672	0.219854	18.0368	0.516686	18.382	1.37104	18.4893	0.702793	18.3533	4.75105	18.455	1.68667	18.4757	0.194724	18.8312	-1.45293	19.1714	-3.10665	19.4831
	Noll	-0.0272709	0.124731	0.000865543	1.81696	0.0133119	0.1295	0.726403	1.97375	-1.37707	1.86041	0.330973	1.63069	0.371264	1.60719	-0.504039	1.55358	0.42392	1.52624	0.148824	1.61866	0.167102	1.68113	0.164988	1.73729	-2.20687	3.28373	-2.01563	6.09501	-1.46617	12.7105	-1.25763	14.5898	-1.09502	15.6321	-0.225984	15.7384	-0.723319	13.9492	-0.152998	12.598	-3.38874	12.4733	-0.646095	11.4868	-0.774328	11.0089	-0.82967	11.5418
	Nordenskjold	-0.474433	0.19341	-0.362051	4.44404	-0.0954846	0.460247	0.801638	4.41382	0.550372	4.25718	0.457582	4.13488	0.819996	4.0995	-0.232519	4.09161	0.404046	4.17348	0.318735	4.12642	-0.18679	4.19823	0.247204	4.2679	0.0913189	4.86133	0.455472	6.02464	0.234939	9.97048	-0.0608391	11.9989	0.44956	12.9859	-0.5325	13.6409	-0.820395	13.9163	1.28393	14.0451	-0.914023	14.137	-0.704713	14.1617	-1.30427	14.0587	-1.68185	13.9031
	Parker	0.0328667	0.0553745	0.123325	0.915953	0.119969	0.0724903	0.264997	0.95638	0.201375	1.00681	0.195814	1.04726	0.196428	1.09853	0.0402879	1.07268	0.0834591	1.05027	-0.0685354	1.02968	-0.0142196	0.981987	0.173296	1.09403	-0.11152	1.11821	0.0575057	1.0619	-0.0839964	1.01518	-0.0676546	0.939577	-0.0198009	0.967964	-0.00912469	1.01553	-0.921379	0.752698	-0.0657476	0.253186	-0.0366123	0.256669	-0.0404689	0.262552	0.000431957	0.263499	-0.0275996	0.25725
	Perkins	-0.292735	0.0694344	-0.14481	0.367967	-0.0776233	0.0835792	0.371669	0.434709	0.0488441	0.519816	0.210224	0.571347	0.358756	0.608945	0.247304	0.683661	-0.564742	0.688846	0.129907	0.645848	-0.0356893	0.697698	-0.397426	0.746538	-0.186081	0.789741	-1.56389	0.619263	-0.260829	0.309257	-0.253174	0.307079	-0.14534	0.304033	-0.247384	0.276181	-0.0620247	0.255982	-0.0915145	0.274227	-0.115004	0.289882	-0.112077	0.296099	-0.131347	0.297025	-0.125795	0.299223
	Philbin_Inlet	-0.518827	0.507742	-0.34066	3.04268	-0.314092	0.212099	0.382934	3.14082	-1.06514	2.99844	-0.693968	2.80861	-0.595356	2.94291	-1.74925	2.90587	-1.16593	2.81541	-2.2667	2.85876	-1.59506	2.87453	-0.84726	3.09799	-2.69579	2.99871	-1.48747	2.78656	-1.60845	3.06151	-0.447549	2.82569	-0.274963	2.82323	-0.237725	2.77909	-0.758445	2.80336	-0.390303	2.85076	-0.276261	2.84449	-0.41154	2.842	-0.41751	2.83958	-0.384666	2.84245
	Pine_Island	-73.7995	25.9916	-69.9263	64.468	-65.0303	21.3963	4.87731	67.0085	-264.541	62.2708	8.93454	55.0756	-60.4795	58.3338	-29.2253	59.3024	-12.4928	62.8149	5.07027	69.2732	-15.8047	74.1729	42.1235	79.9273	-349.914	72.3573	12.1115	61.4016	0.544619	72.2125	13.6697	77.0568	16.5443	80.4071	-300.301	72.1038	11.1061	76.9041	-191.238	68.8003	19.9943	74.2578	-83.844	74.6038	-138.684	74.3403	-108.639	74.4441
	Porter	-0.78187	0.173817	-0.795095	9.51137	-0.81753	0.174242	0.0818638	9.45965	-1.57194	9.4163	-0.721138	9.41933	-0.888162	9.42631	-1.55038	9.40224	-1.04595	9.36928	-0.470108	9.40362	-0.391643	9.48938	-0.246892	9.54799	-0.847996	9.51404	-0.315443	9.47343	-0.57709	9.91091	-0.607309	10.2794	-0.611624	10.4543	-1.28966	10.462	-0.540136	10.3091	-1.36758	10.0697	-0.598768	9.98951	-0.748094	9.99945	-0.905568	10.0084	-1.03828	10.1036
	Pourquoi_Pas	-4.31996	0.359213	-4.13441	11.4993	-4.12892	0.374572	-2.77042	11.2223	-2.35145	10.2129	4.39448	10.18	4.13246	10.029	-2.01404	10.0032	5.307	10.1915	-1.12828	10.5522	-20.0903	10.2996	4.48598	9.60738	-13.1893	8.97408	3.76748	8.73321	2.83053	8.98562	3.71706	9.1986	3.7156	9.8324	2.77898	10.1552	4.72088	10.7481	1.13508	11.3423	-1.48757	11.4558	-1.7749	11.5728	-2.45218	11.756	-2.41598	11.942
	Prince_Harald	-0.446374	3.99149	-1.88047	55.7396	1.103	4.30852	15.9348	57.5941	-145.158	47.8635	8.78487	31.9627	6.76624	31.708	-8.17251	29.0069	10.6277	26.8999	6.60577	28.4358	8.18813	29.8109	9.16616	31.2554	0.441731	33.9022	8.61496	39.2757	9.87724	59.9824	5.49681	70.5191	5.23081	75.6432	0.893998	76.6162	15.5533	76.2541	11.3568	77.4397	-31.5351	75.7344	-1.45858	73.6984	-5.77492	74.1047	-6.56464	74.7577
	Publications	-0.749636	2.26214	0.668392	24.9875	0.644339	2.09276	3.13257	25.6085	-10.3934	25.6766	-5.41902	24.9975	-4.58549	24.9853	-53.4881	20.0444	-2.18573	13.0683	-1.71458	13.2339	5.36605	13.3721	-21.2518	11.4686	3.57785	14.1713	9.04946	21.3159	6.8427	39.6964	6.82787	47.7358	7.73498	50.8772	5.51733	51.5527	-9.60713	51.098	-2.79567	50.2062	2.42	49.4752	3.40752	49.4944	4.59605	49.3366	4.69824	48.7916
	Quar	-0.125944	0.668578	-0.654219	10.043	-0.558378	0.717175	-6.95286	9.35947	-4.28499	8.52726	0.885353	8.29518	0.907698	8.16386	-1.85647	8.21836	0.510165	8.23585	-0.299147	8.24621	0.18881	8.34779	0.748294	8.43571	0.391742	8.34647	0.619247	8.37192	-0.256122	8.43174	0.905637	8.46404	0.480564	8.54258	0.612127	8.58416	-4.98842	8.5886	-0.145063	8.50096	-0.410473	8.76761	-0.0258264	9.06195	-0.213874	9.35078	-0.146299	8.92759
	Quatermain_Point	-0.013992	0.0102415	-0.0135268	0.328034	-0.0160006	0.0100622	-0.0163142	0.328977	0.000355724	0.306924	-0.0107035	0.281094	-0.00254844	0.275744	-0.0330675	0.265395	0.000399691	0.261863	0.0232504	0.257712	-0.00113158	0.253682	0.0132352	0.26132	-0.01723	0.269621	0.0496991	0.300092	0.0214834	0.327816	0.00642135	0.33566	0.0262619	0.34763	0.00353678	0.359858	-0.17526	0.329329	-0.0134568	0.289792	-0.0104049	0.292528	-0.013807	0.29522	-0.00976101	0.296291	-0.0104423	0.2966
	Rayner_Thyer	4.99524	1.86894	1.30828	3.6842	0.436605	1.62389	13.4002	3.81691	0.289211	3.92822	3.59948	4.07577	4.33326	5.33373	-1.32669	4.70216	3.02388	4.84784	2.27983	5.53117	2.74196	5.81279	-0.155465	5.47207	-1.5928	8.27906	-4.06862	11.401	2.74414	20.9272	4.4072	25.6487	3.66273	27.5838	2.20624	27.2658	1.03735	26.7391	-1.01035	26.566	-19.114	26.7929	-0.552275	28.5869	0.789723	30.3645	2.02056	32.5163
	Rennick	-1.45513	1.73767	-1.64881	3.41455	-1.79715	2.26601	-0.1349	3.55494	-0.780591	3.92789	-2.25754	4.20966	-1.73086	4.38004	-2.32254	5.17334	-2.32002	4.21183	-2.22504	4.83416	0.813783	4.70182	0.800378	4.98382	-1.76134	8.56519	-1.30208	12.7798	-1.93145	23.5898	-2.39458	27.8257	-3.56664	28.876	-4.88754	28.2415	-5.12495	27.3923	-3.44611	27.286	-3.51663	28.0382	-1.68076	29.5203	-0.573673	30.794	-0.692151	31.8821
	Richter	-0.00316849	0.654689	0.210199	4.98478	0.368948	0.714173	2.37281	5.04585	0.438629	5.1014	0.991417	5.02044	0.421308	5.00884	-1.22935	4.86635	0.192989	4.71962	-0.778655	4.728	-0.448197	4.46248	1.85371	4.3811	-2.86408	4.44592	0.256473	4.27298	-0.543621	4.54489	0.706995	4.77984	0.448263	4.96142	-0.192284	5.00237	-1.78505	5.63989	-0.363361	5.77823	-0.28906	5.77489	0.348174	5.86096	0.734203	5.98039	0.571456	6.06549
	Riiser_Larsen	-4.28742	22.3413	-2.96509	39.5421	9.44103	11.0677	28.2181	38.6678	-25.0858	33.9846	18.1665	30.5115	13.1186	31.4122	-11.9709	30.9112	6.35796	30.1273	9.21804	31.3074	3.42654	32.5014	12.695	34.3722	-11.1143	34.5064	4.01122	34.3998	-1.5455	35.3397	5.72161	36.2585	16.2052	37.946	13.3098	38.6282	-3.76631	39.3318	13.5193	39.5897	11.0562	40.4742	11.237	41.0882	6.23228	41.4938	5.61014	42.5352
	Ronne	201.056	148.214	-1725.7	675.52	145.401	117.11	-1802.84	574.636	63.4025	344.159	131.204	141.631	217.415	135.912	169.901	142.362	205.647	164.16	159.989	172.801	323.776	182.785	239.535	198.421	57.3907	210.494	140.826	222.714	182.248	251.405	199.062	275.807	219.574	292.018	214.553	311.596	248.311	341.993	224.952	363.647	234.664	384.49	244.988	407.179	251.865	430.215	250.143	454.486
	Rose_Point	0.0879558	0.0642153	0.0880567	0.571665	0.0874029	0.0650623	0.119107	0.578578	0.0925466	0.635322	0.135681	0.65039	0.108361	0.594146	0.0344698	0.571975	-0.000112392	0.574651	0.00780911	0.571432	0.00396398	0.572468	0.00277359	0.564984	-0.0113972	0.579994	0.00324575	0.577351	-0.00813533	0.582851	-0.000680326	0.572989	0.0218097	0.566683	0.0110826	0.564536	-0.0150541	0.567828	-0.002435	0.573387	-0.00458728	0.570167	-0.00656183	0.567733	-0.00180538	0.569343	-0.0074324	0.56981
	Ross_East	15.59	34.1643	46.5368	237.049	26.907	40.3203	136.154	248.006	-52.6976	241.589	74.3312	226.322	-969.607	164.608	-4.28373	40.1909	65.7394	41.6615	77.1265	43.2897	49.0385	45.7113	103.972	52.0989	121.307	60.5557	140.929	65.3969	123.231	85.1488	78.0643	94.4964	62.9715	100.258	31.9253	104.234	31.8057	112.193	20.568	119.745	63.2561	127.462	57.7923	135.892	70.8384	143.45	73.6693	150.966
	Ross_West	30.9607	48.2761	43.7976	485.137	3.42411	45.6681	-2841.17	347.585	-16.8889	82.4969	129.571	81.6894	148.088	92.7721	38.3209	97.9947	123.244	101.479	139.372	112.58	108.959	122.605	217.344	139.155	190.533	154.535	288.637	163.47	267.192	186.988	145.346	202.233	151.925	214.673	127.708	227.008	117.724	246.767	91.8244	261.201	156.626	276.091	177.262	291.457	205.489	306.79	207.488	322.803
	Rund_Bay	0.16072	0.105655	0.180015	6.04567	0.234929	0.120892	-0.0507281	5.97896	-12.9371	4.34136	0.435041	1.65021	0.464482	1.68456	0.0406705	1.66796	0.460669	1.69715	0.246734	1.82304	0.139073	1.81051	-0.341876	1.66687	0.259164	1.46647	0.254906	1.48265	0.219374	1.49103	0.244634	1.47746	0.245386	1.49128	0.271706	1.50351	0.254566	1.62463	0.186947	1.65716	0.0614933	1.61832	0.276472	1.6193	0.256149	1.64332	0.266079	1.62961
	Rydberg_Peninsula_1	-0.0301951	0.0897413	-0.0259094	2.28362	-0.0200772	0.0904366	-0.14744	2.23633	-0.0429645	2.17991	0.0404631	2.17318	0.132653	2.17809	0.0716303	2.17846	0.0508085	2.17869	0.0363553	2.1968	0.0022141	2.18487	-0.0108327	2.18712	-0.0194605	2.18922	-0.0392143	2.18575	-0.0216179	2.18664	0.0115271	2.18931	0.0141803	2.19398	-0.04101	2.20447	-0.0644538	2.20508	-0.084124	2.19246	0.0199273	2.19521	0.0189006	2.19543	0.0258187	2.19548	0.0281745	2.19583
	Rydberg_Peninsula_2	-0.209376	0.0400409	-0.207734	0.862769	-0.203321	0.0402166	0.235783	0.777775	-0.337285	0.672249	-0.187634	0.668246	-0.202988	0.670362	-0.210903	0.673306	-0.217472	0.673294	-0.221248	0.673648	-0.228783	0.674337	-0.240993	0.690724	-0.236726	0.680369	-0.221833	0.679676	-0.205637	0.687891	-0.209523	0.680626	-0.230879	0.67582	-0.211306	0.68225	-0.230065	0.695354	-0.212294	0.689608	-0.197428	0.692086	-0.193238	0.692893	-0.196741	0.690816	-0.213435	0.68858
	Sandford	-0.772367	0.0818148	-0.77116	2.33096	-0.761705	0.0873663	1.77262	2.53253	-3.31081	2.56567	0.629848	2.52276	0.378309	2.6797	-0.73431	2.63372	-0.311329	2.67935	0.11229	2.84106	-1.23875	2.88518	0.528395	2.88106	-1.13352	2.72943	0.384112	2.67975	-0.0520316	2.83355	-0.097493	2.92707	-0.287268	2.97235	-1.38482	2.89362	-1.90487	2.88972	0.11486	3.03552	-3.94306	3.05821	-0.641104	3.02338	-0.695376	3.02472	-0.703858	3.01534
	Shackleton	-12.8772	13.7273	-7.3296	73.5944	-3.31395	13.5844	57.2516	77.8554	-91.1319	75.0263	-46.5133	61.3616	2.99973	57.228	-34.266	59.2548	-2.61223	59.967	-6.69509	64.9526	8.33576	70.5655	11.8067	75.8795	2.6465	80.4299	-10.0066	81.202	24.2192	96.4897	5.9537	107.756	10.4113	110.846	-12.0143	111.57	34.882	115.381	34.022	121.746	27.7965	126.797	24.3815	131.474	20.2155	135.957	9.13313	139.965
	Shirase	-8.06493	3.97543	-5.18648	13.2577	-6.71218	3.84629	0.611537	12.3229	-14.6052	10.0698	6.28994	8.62786	2.38139	8.71711	0.43308	9.03742	4.9211	9.5663	1.8443	10.4062	1.23123	10.5077	5.85841	10.8153	9.33352	17.965	10.8623	28.276	15.3989	51.6768	12.5058	61.9273	8.01343	65.6875	3.46395	65.6111	0.110407	64.402	4.42635	67.6411	5.42792	71.2191	0.428663	74.8706	11.5458	78.932	12.4623	82.2465
	Skallen	0.304752	0.13877	0.316565	0.935888	0.334811	0.139285	0.987567	1.01128	-1.87667	1.03046	0.4427	0.839158	0.470891	0.681665	0.483344	0.683629	0.38447	0.705699	0.394971	0.748497	0.4182	0.731043	0.400095	0.702623	0.371308	0.719132	0.339501	0.757972	0.365898	0.784948	0.468541	0.799625	0.43425	0.696371	0.311676	0.675594	0.205183	0.83406	0.196975	0.846833	0.273228	0.857346	0.33173	0.870026	0.383324	0.844769	0.347096	0.867921
	Slava	0.531899	0.59468	-0.200293	10.039	-0.770389	0.629666	-17.4183	9.17269	-1.02299	8.14069	5.59645	8.05526	8.16353	8.10752	7.06731	8.12882	9.18474	8.2299	6.30895	8.49156	2.29081	8.70767	-0.994583	8.81917	-6.39849	8.55361	-0.193198	8.37339	-0.683573	8.53709	1.59453	8.52798	3.88627	8.455	4.0428	8.52789	2.58432	9.0875	3.3904	9.51722	3.27224	9.73421	3.61949	9.99052	3.68982	10.2725	-26.3196	9.53658
	Smith_Inlet	-0.351494	0.136366	-0.121028	0.522404	-0.0551468	0.11007	0.0459553	0.506747	0.0319193	0.446713	0.137737	0.404498	0.219164	0.410882	0.120239	0.41035	-0.00429692	0.407737	-0.0256095	0.411253	-0.0536825	0.404515	0.0905985	0.405537	0.115529	0.405662	0.0684085	0.405971	0.0767642	0.406387	0.0236964	0.405402	-0.0991183	0.405134	-0.181791	0.405294	-0.0554182	0.434417	-0.0630542	0.451394	-0.0785689	0.464672	-0.144585	0.451569	-0.0105536	0.425317	-0.0129451	0.425717
	Sorsdal	-0.719967	0.0904463	-0.600501	6.03499	-0.576213	0.087604	1.47355	6.39614	-3.38437	6.14911	0.144726	5.45805	0.00987353	5.58965	-1.99387	5.67043	-1.13534	5.61517	-0.073605	5.51364	-1.61607	5.44564	0.515333	5.50999	-1.7232	6.77822	-1.33629	9.03498	-0.658842	14.7565	-0.605266	17.5494	-0.250629	18.9627	-0.0752162	18.5807	-1.57731	18.2302	-1.19018	19.0238	-0.263877	18.9734	-0.467826	18.5326	-0.62139	18.7839	-0.795988	18.6068
	Stange	-3.38371	5.32187	-4.00394	26.4551	-4.95249	5.47455	4.18126	26.6614	-20.3903	26.0595	-7.45677	24.5274	-3.70531	23.7221	-8.2173	23.4792	-0.247236	23.8448	-2.49775	24.9865	2.18093	25.0436	9.88358	26.1941	-9.66903	27.155	-2.10978	27.9631	-5.05788	33.39	-6.76267	36.0127	-13.5352	36.4463	-14.6633	35.3029	-35.6723	34.7458	-9.79171	34.5051	-8.31299	35.5824	-12.0335	36.7772	-12.9305	37.7377	-12.5331	38.485
	Sulzberger	2.08508	6.6254	-1.18304	15.5994	-4.69794	8.40923	-1.17943	15.7822	-7.40066	16.244	3.1444	15.2854	5.33958	14.3842	5.24762	14.4675	7.17104	14.7116	5.93364	14.9584	8.63328	15.2978	7.96683	15.4858	4.28697	17.8557	5.24282	21.3773	0.142317	32.6435	-0.341303	38.0804	-5.57353	40.3347	-8.06942	40.6708	-7.20923	41.0525	-8.37686	41.4661	-11.7547	41.6806	-11.9742	42.03	-7.29509	42.4487	-6.75786	42.7253
	Suter	-0.0523398	0.0138392	-0.0519735	1.10345	-0.0639961	0.0155435	-0.0803544	1.09823	-0.535817	1.00491	-0.0739753	0.917201	-0.0690759	0.925935	-0.103985	0.974741	-0.127795	1.01468	-0.118537	1.01315	-0.0591918	1.01235	-0.0953876	1.01155	-0.137757	1.01809	-0.652729	0.888631	-0.163557	0.741323	-0.131497	0.757625	-0.132849	0.760712	-0.0914072	0.747617	-0.0811737	0.753468	0.0366932	0.803247	-0.0254642	0.84382	-0.00542805	0.841517	-0.0685686	0.833994	-0.0439327	0.854823
	Suvorov	-0.0259782	0.780832	-0.148724	3.90634	-0.291806	0.868944	0.0532745	3.80998	-0.116156	3.57561	0.609484	3.41162	0.96497	3.55723	0.439284	3.60453	0.759421	3.62149	0.898892	3.8285	0.814953	3.90849	1.10119	4.06497	-0.147407	3.95827	-1.03963	3.55079	0.694569	3.37669	0.628993	3.44131	0.4353	3.52283	-0.0944553	3.5414	-0.946941	4.22888	0.488112	4.21884	0.625648	4.2047	0.449159	4.24507	0.590645	4.29307	-0.985733	4.02504
	Swinburne	1.73167	1.09782	1.90354	6.19959	2.09363	1.69124	4.57951	6.53366	-2.09053	6.92686	2.44483	6.89391	2.20519	7.2059	0.980904	7.47568	2.71072	7.6779	2.55504	8.01932	2.84568	8.29172	3.39277	8.47958	-0.217744	9.28042	-1.4479	10.2767	-1.46389	14.6688	1.742	16.5252	2.16766	17.223	-0.135075	16.7114	1.40988	15.7768	2.03063	14.9844	-2.89128	14.7952	0.524733	14.9513	1.33781	15.3351	1.25938	15.7341
	Telen	0.144767	0.0673392	0.147697	3.87792	0.149177	0.0668328	-0.177395	3.77383	-3.01769	2.72015	0.30218	1.19832	0.208511	1.19758	0.165718	1.16408	0.152141	1.1286	0.211822	1.14212	0.116622	1.16394	0.0988234	1.15251	0.167136	1.12861	0.0840378	1.13086	0.215019	1.14439	0.148097	1.18592	0.115986	1.16289	0.132215	1.11935	0.0785876	1.14617	0.119056	1.15851	0.162551	1.16269	0.167929	1.12214	0.268115	1.10565	-0.198398	1.20453
	Thomson	-0.815987	0.313228	-0.794105	2.0884	-0.794816	0.302815	-1.35621	2.08158	-1.14545	2.08654	-0.588788	2.10246	-0.444686	2.06434	-0.503283	2.05611	-0.489975	2.14991	-0.457747	2.16105	-0.352763	2.06533	-0.134776	2.1191	-0.485331	2.05858	-0.437865	2.07849	-1.08885	2.1286	-0.49195	2.12822	-0.394842	2.13293	-0.558731	2.07643	-0.578189	2.20277	-0.453004	2.22982	-0.369758	2.21895	-0.383772	2.23061	-0.370935	2.24783	-0.36567	2.26546
	Thwaites	-139.736	58.5936	-130.726	267.25	-132.738	45.4099	-126.916	271.243	-150.911	273.46	-242.082	263.111	-120.876	252.262	-243.369	240.481	-49.4021	233.568	-75.3203	241.989	-88.1171	249.277	-61.1902	256.223	-1249.21	246.669	-120.149	234.426	9.28953	241.263	-77.1472	244.69	-595.761	201.315	-28.8067	149.08	-85.7872	157.444	24.8932	156.364	-155.006	154.644	31.8996	157.268	-59.448	165.346	70.2632	134.038
	Tinker	-0.0484004	0.157011	0.0975654	0.955579	0.216664	0.124973	0.180993	0.967286	0.0436329	0.979767	-0.0944498	0.980145	-0.0969611	0.992193	-0.0753561	0.994842	-0.0637754	0.992392	-0.122638	0.996747	-0.0682925	1.00524	-0.0261133	1.0205	-0.153081	1.01714	-0.0927918	1.00376	-0.177419	0.989264	-0.181472	0.988462	-0.190012	1.0069	-0.12141	1.00901	-0.638709	0.951164	-0.107799	0.903203	-7.23331e-06	0.913282	0.0106033	0.912763	-0.080588	0.912636	-0.100156	0.911361
	Totten	8.8465	14.7064	6.64714	24.8992	6.13192	14.4938	25.1237	22.0145	-2.13158	23.4953	29.2585	21.6551	22.3809	22.9814	-8.18769	23.7172	6.576	23.4791	-2.26377	24.5347	-15.4504	23.8166	49.561	24.1036	-12.441	28.8745	4.60412	35.0198	-27.0589	54.4601	8.53897	62.0099	3.28045	65.7287	9.5694	66.2764	39.3984	77.0969	-22.0259	78.4862	11.643	78.1647	-20.1058	80.0422	11.335	79.5651	0.883568	81.2952
	Tracy_Tremenchus	-3.38139	0.787456	-2.69996	15.8685	-2.68161	0.752854	-4.93205	14.7197	-12.4546	10.4033	-3.37725	5.89972	-4.33027	5.91272	-4.98427	5.77518	-4.72181	5.66836	-4.36713	5.73606	-3.93359	5.80445	-4.31132	5.77653	-0.701967	6.81137	-0.650223	8.64028	-2.72329	14.2796	-2.8925	17.0908	-3.09741	18.3796	-4.92204	18.8449	-5.41631	18.8089	-2.4687	18.9014	-2.88016	18.9782	-2.53715	18.9777	-2.27362	18.9311	-2.53733	19.0073
	Tucker	-0.549723	0.188836	-0.562396	1.3719	-0.461529	0.249647	-0.162958	1.43296	-0.971122	1.26408	-0.621745	1.01786	-0.847739	1.06804	-1.65655	0.914679	-1.07164	0.700051	-1.06809	0.701512	-0.854832	0.677217	-0.556976	0.699443	-0.570088	0.696549	-0.324176	0.847176	-0.47711	1.01389	-0.492324	1.08727	-0.762767	1.12312	-0.716868	1.13678	-1.38034	1.09043	-0.50133	1.38562	-0.696	1.69718	-0.68512	1.70669	-0.670448	1.70752	-0.709148	1.71102
	Underwood	-0.758563	0.697821	-0.683316	7.59749	-0.639799	0.706312	6.02971	7.78692	-9.98656	7.44053	5.92154	11.5018	2.93217	6.97948	-2.81829	6.93411	2.33353	6.93445	-0.256591	7.4383	-0.00967071	9.20423	0.296856	7.57344	-3.1228	7.38926	0.148195	7.49879	-9.87129	7.63474	0.92654	8.07647	3.4488	7.15433	2.77744	6.41218	6.69075	10.1779	4.08132	10.3476	3.90235	11.4025	3.12168	11.8299	2.23113	11.6006	-6.82568	11.5021
	Utsikkar	0.645913	0.189008	0.740399	5.07698	0.683157	0.190853	0.751781	4.93186	-0.437052	4.47821	0.992068	4.10047	1.04561	4.06049	-0.294975	4.08294	0.88174	4.1089	0.847332	4.16437	0.897666	4.13044	0.83243	4.19639	0.2605	4.55389	0.745982	5.70203	0.277845	10.0648	0.254552	12.4393	0.405337	12.8789	0.395739	12.931	0.363905	12.2001	0.720724	11.0819	0.282687	10.4826	-0.892223	10.521	-0.0240042	10.5956	0.223098	11.0708
	Venable	-6.15763	35.9429	-5.74061	17.0977	-6.7311	3.77071	15.2543	17.9793	-14.4188	19.5415	-9.21535	18.8248	-3.86422	18.315	-16.8102	16.904	-6.07158	17.3094	-2.24923	18.5078	-4.16554	18.6153	-2.06926	18.9302	-13.9656	19.1478	-4.15663	20.0241	-4.95908	27.3336	-1.6727	30.1127	-14.9063	30.3387	-7.63294	28.6776	-9.58012	27.9806	-0.699834	27.9777	-0.209522	28.5684	-3.70283	29.7704	-5.04317	30.9498	-7.04003	31.9613
	Verdi	-1.92332	0.384455	-2.07953	9.36252	-2.15122	0.405954	-7.13178	9.26792	-4.65296	9.42896	-0.83213	9.56821	-0.326953	9.49147	-2.94539	9.30473	-2.61641	9.35221	-1.10956	9.78372	-1.49646	9.994	-4.38778	9.59477	-3.55536	8.99967	-2.7701	8.9254	-3.31578	9.06644	-1.96343	9.09729	-1.64591	9.02698	-2.59227	8.7541	-2.05113	8.55455	-1.63584	8.61822	-1.67686	8.65551	-1.77808	8.67691	-1.64313	8.69648	-1.56849	8.75572
	Vigrid	-0.178183	0.862076	-0.618541	16.034	-0.498012	0.901057	3.20536	16.4488	-2.46958	16.7749	2.69203	17.1293	1.69088	17.4388	-3.94571	17.4232	0.176009	17.3574	-59.109	13.8374	-1.33046	7.79791	10.1418	7.63761	-6.26592	8.41651	3.16393	9.9537	3.38722	15.7638	2.97287	18.4994	1.81133	19.7544	1.49676	20.0751	-3.96303	19.9672	0.250715	20.2356	0.0577388	20.673	-0.119191	21.0964	-1.71272	21.2959	-2.78306	21.4901
	Vincennes_Bay	-7.42534	2.09668	-8.86595	16.2546	-8.98437	2.32343	8.28187	16.7519	-12.6537	17.0537	-0.268094	17.3278	-2.44392	17.8072	-18.392	17.5567	-6.415	17.0041	-21.8376	17.0758	-6.05709	16.7304	-4.87064	16.6608	-13.5217	16.5504	-20.5224	15.8793	-10.0876	15.3508	-6.09271	15.5948	-0.240898	15.3022	-3.64678	15.4716	-14.9267	16.4215	-5.76728	16.8399	-6.87825	16.6504	-9.71378	16.3641	-6.82458	16.0431	-6.65588	16.0695
	Voyeykov	-2.06896	0.689856	-1.76969	21.3979	-1.85165	0.774556	-5.41813	20.8476	-49.2233	15.9329	-2.29016	9.88392	-3.02664	9.94914	-3.23777	9.95203	-3.63591	9.91129	-3.16947	9.93318	-3.24101	9.92036	-2.96681	10.1033	-3.54452	10.8071	-2.05432	11.9373	-1.89887	16.1539	-1.77717	17.9909	-2.11091	18.6515	-22.4718	17.6067	0.7862	16.1616	0.709121	15.5985	-3.57956	15.6166	-1.11681	16.0035	-1.4904	16.4537	-2.02207	16.919
	Walgreen_Coast_1	-1.14466	0.688005	-0.24396	5.38654	-0.00394856	0.594257	1.07665	5.3462	-0.565822	5.28298	0.373456	5.29562	0.0623184	5.25148	-0.121882	5.25608	0.302601	5.25294	0.499892	5.37426	0.45928	5.26581	0.331915	5.32048	-2.0943	5.55518	-2.06663	6.3732	-0.060445	8.55354	-0.537324	9.31093	-0.146135	9.81533	-0.113882	9.7876	-4.43504	9.19107	-0.876358	9.4217	-0.730591	10.0816	-0.798331	10.126	-0.825879	10.4768	-0.716692	11.1426
	Walgreen_Coast_2	-0.396392	0.0970591	-0.384724	2.97453	-0.381314	0.0968151	-1.02192	2.93727	-1.09216	2.81458	-0.274278	2.73733	-0.282391	2.75879	-0.748848	2.74389	-0.255259	2.72276	-0.249056	2.75165	-0.255243	2.78627	-0.375875	2.79013	-0.804667	2.74828	-0.253722	2.71507	-0.680265	2.73864	-0.457991	2.7664	-0.282173	2.75741	-0.311287	2.73115	-0.892215	2.79566	-0.43873	2.86347	-0.354037	2.86451	-0.413717	2.8631	-0.424161	2.85279	-0.40701	2.85546
	Watt_Bay	0.0210003	0.0565588	0.0727168	2.74448	0.0979893	0.0568818	0.145006	2.73346	-0.321119	2.72784	0.440718	2.78931	0.446407	2.74828	0.132945	2.87978	0.33968	2.67477	-0.158692	2.80405	0.369284	2.76674	0.615216	2.9255	-0.285313	2.76157	0.354277	2.75258	-0.144375	2.76294	0.424331	2.84792	0.487592	2.73728	0.32729	2.70151	0.0412731	2.72825	0.436761	2.84302	0.236261	2.92869	0.342802	2.96185	0.198081	2.98961	0.114848	2.97218
	West	7.97634	6.89566	8.0733	61.9295	6.88701	7.18849	62.2402	65.0938	9.93689	68.1953	42.3567	71.4884	25.9733	75.4601	-23.8155	75.1082	27.8886	75.9166	9.80208	82.007	27.0153	85.9674	48.6616	93.5588	24.1416	100.31	19.6309	104.632	26.5031	118.138	26.7203	127.88	22.0801	132.604	-58.1649	124.71	12.436	116.118	48.1491	117.961	40.2206	121.324	19.1837	123.337	7.52058	123.928	17.79	125.494
	Whittle	-4.62709	0.620458	-4.61962	8.66748	-4.65907	0.618363	-1.64473	8.92592	-11.2637	9.03504	-2.0766	8.69569	-2.97827	8.47298	-6.29654	8.39727	-3.18877	8.43577	-4.57849	8.64279	-3.93123	8.7656	-2.68743	8.82269	-8.05985	8.64589	-5.64909	8.48593	-5.71801	8.53604	-3.79878	8.53052	-3.55594	8.55894	-6.00048	8.41273	-1.06188	8.49214	-0.866016	8.79895	-1.27262	9.1973	-1.51789	9.63688	-1.7595	9.91231	-1.87714	10.1793
	Wilkins	-10.6386	6.53878	-7.66798	203.107	1.53566	5.61979	-130.993	185.454	-34.7829	161.116	7.61027	156.129	4.17744	157.032	-17.3887	155.18	-2.41837	152.87	5.60204	153.832	-5.40395	155.23	-204.525	127.406	-24.3745	88.2433	-195.716	65.1944	-12.1157	37.9475	-10.4396	39.8575	-14.3814	40.0992	-23.0728	39.1763	-35.1361	38.6428	-16.0694	37.6849	-20.9172	37.2971	-29.7713	36.9193	-21.2105	36.7622	-20.7017	36.9039
	Wilma_Robert_Downer	4.6839	1.35269	3.52097	3.15721	3.96012	1.48985	9.23204	3.51508	4.80232	6.04167	7.80274	4.36128	8.77232	5.85604	6.2789	3.52027	7.47916	3.49694	6.65662	4.80733	5.84296	5.17187	-5.01651	5.39177	3.45206	7.16843	5.55807	10.7482	4.3027	19.812	4.50619	23.7977	5.33409	25.316	3.79125	25.6973	2.92845	27.2997	3.80387	28.6114	3.43308	30.8761	2.10041	33.7246	0.826732	35.1188	1.23176	36.375
	Withrow	-0.416977	0.549242	-0.910061	6.48169	-1.23866	0.668348	0.590522	6.42882	-0.530949	6.22738	0.431207	6.07131	0.717702	6.19013	-0.42776	6.30207	0.714315	6.46187	-1.84416	6.49478	0.321026	6.39134	7.62116	7.35427	-0.22527	8.62857	-4.07279	9.15433	0.365308	13.6704	0.506992	16.4588	0.369944	17.8925	-1.21893	18.5146	-1.20726	18.8457	-1.86729	19.0952	-2.52947	19.1317	-0.923106	19.1282	-0.396041	19.1483	-4.04917	18.9599
	Wordie	-6.50908	8.11805	1.16968	23.0152	5.45949	6.69788	-20.2104	19.5841	-15.3439	16.3499	1.54294	14.7523	2.22999	14.869	5.79645	15.3072	-4.7305	14.611	-3.07071	14.9767	-12.7123	15.178	-44.5986	11.3298	-14.8522	7.75581	-10.6877	9.40091	-9.49629	8.24439	-8.81059	8.49748	-8.67691	8.21591	-10.6843	7.89593	-9.95166	7.79703	-9.27655	8.77827	-9.22797	8.89883	-9.28867	8.24402	-8.4466	7.72006	-8.65565	7.63446
	Wylde	-0.00299271	0.029095	-0.0159461	2.97165	-0.0204389	0.0302419	-0.509153	2.84021	-1.80686	2.5044	-0.00447832	2.28803	-0.00768768	2.28193	-0.0155615	2.29669	-0.415168	2.25344	-0.117653	2.17799	-0.0255987	2.18642	-0.0110266	2.23269	-0.118994	2.27184	-2.1742	1.72904	-0.03272	0.880447	-0.0435093	0.878961	-0.0540361	0.868909	-0.0743853	0.868704	0.118644	0.817217	-0.056881	0.756633	-0.0590721	0.749255	-0.0614751	0.751073	-0.0544365	0.75563	-0.0569021	0.759399
	Zelee	-1.15895	0.0475172	-1.16402	4.69616	-1.18718	0.0937621	-2.61101	4.51783	-1.62309	4.18008	-0.905368	4.1282	-0.891589	4.13012	-1.39775	4.175	-0.993276	4.20385	-1.26304	4.22545	-0.998076	4.23583	-0.922772	4.23089	-1.29911	4.20389	-1.18162	4.17261	-1.4351	4.18157	-1.03113	4.20456	-0.959223	4.1827	-1.04732	4.18618	0.291449	4.43722	-0.132112	4.779	-0.581148	5.01963	-0.764689	5.18745	-0.816079	5.27527	-5.00601	4.87587
	Zubchatyy	-0.507008	0.170753	-0.594063	7.89743	-0.678685	0.182371	-1.23376	7.84368	-3.96	7.71425	-0.86915	7.64626	-1.63372	7.67883	-3.27515	7.65831	-2.89929	7.74417	0.931281	7.85583	0.691174	7.76207	1.85694	7.6717	2.78093	8.20978	0.457585	8.61219	-0.570464	10.4603	-0.571497	11.4573	-0.385032	11.7096	-0.67019	11.2647	-0.67696	11.2182	-0.508165	11.1744	-0.212422	10.9412	-0.581104	11.0034	-0.931465	11.0383	-1.02956	11.0272
	Antarctic Ice Shelves	-127.218	197.12	-2032.42	1017.89	-156.134	158.681	-4318.39	889.452	-1598.82	665.302	119.915	558.924	-551.549	526.462	-593.974	499.351	211.859	494.782	171.527	503.362	467.867	519.679	810.046	538.121	-1538.68	544.871	-240.655	547.349	667.954	610.117	544.687	656.37	172.127	669.367	-157.571	672.419	301.06	706.568	566.528	733.322	345.847	761.881	-800.196	776.463	513.187	801.324	114.081	809.026
[truncated: 2 more columns]

## Sheet: Discharge
		Discharge (Gt yr-1)
		1997.5		1998.5		1999.5		2000.5		2001.5		2002.5		2003.5		2004.5		2005.5		2006.5		2007.5		2008.5		2009.5		2010.5		2011.5		2012.5		2013.5		2014.5		2015.5		2016.5		2017.5		2018.5		2019.5		2020.5
	Ice shelf	observed	uncertainty	observed	uncertainty	observed	uncertainty	observed	uncertainty	observed	uncertainty	observed	uncertainty	observed	uncertainty	observed	uncertainty	observed	uncertainty	observed	uncertainty	observed	uncertainty	observed	uncertainty	observed	uncertainty	observed	uncertainty	observed	uncertainty	observed	uncertainty	observed	uncertainty	observed	uncertainty	observed	uncertainty	observed	uncertainty	observed	uncertainty	observed	uncertainty	observed	uncertainty	observed	uncertainty
	Abbot	31.2693	19.9454	31.3183	6.0377	31.4495	3.56501	31.4989	3.57581	31.6071	5.93456	31.6621	4.3637	31.7757	4.33988	31.8876	3.62815	32.0392	3.98709	32.0577	6.27378	32.0557	7.84517	32.4868	5.82639	32.0907	5.55031	32.5987	13.9971	33.0127	5.6962	32.4795	13.9798	33.6474	7.3567	32.4669	4.37444	30.411	16.0854	29.7286	16.7215	33.3629	17.6009	33.6208	17.6963	33.404	17.5917	34.9283	18.6877
	Ainsworth	0.135919	0.0215779	0.135661	0.0508293	0.152477	0.0233245	0.175976	0.0266166	0.220826	0.319441	0.210276	0.054534	0.190891	0.0566213	0.177599	0.0357682	0.158741	0.0232096	0.133076	0.0302467	0.105446	0.137973	0.0966833	0.21883	0.165673	0.150465	0.195736	0.0530333	0.168749	0.0566534	0.17097	0.0685099	0.143741	0.0648852	0.185416	0.0887145	0.115823	0.0710681	0.148175	0.127687	0.148367	0.0849616	0.142274	0.08483	0.160407	0.0942966	0.172049	0.0975099
	Alison	2.78115	0.124033	2.77328	0.243559	2.74927	0.122168	2.73052	0.166928	2.911	0.824876	3.04454	0.483813	2.94103	0.468342	3.02767	0.129835	3.13144	0.716624	2.84842	0.934849	2.74916	1.01539	3.07971	0.82925	3.09227	0.354288	3.03199	0.465074	2.83758	0.288251	2.87318	0.296407	3.04761	0.30336	2.92154	0.132329	2.93696	0.938127	2.92607	0.934193	3.05515	1.01373	3.109	1.02901	3.11424	1.03168	3.14451	1.04404
	Amery	76.7148	2.60281	76.9857	7.74432	77.9904	2.63672	78.7731	18.7359	78.8777	11.9819	79.8557	19.888	80.4298	4.77417	80.7545	11.6111	79.6175	10.5188	79.0908	17.6061	78.4834	18.3636	79.7191	18.0958	78.918	19.0833	79.0954	23.0195	80.1969	25.1622	80.0476	23.7194	78.601	16.1382	79.4179	8.39816	78.1702	28.2368	77.6227	28.4137	77.527	26.5368	77.2857	27.9733	77.6814	29.6439	78.1398	31.8971
	Andreyev	1.67205	0.113444	1.69194	0.227925	1.75291	0.117959	1.79471	0.120383	1.86139	0.281498	1.94441	0.697831	2.03251	0.653469	2.03599	0.131847	2.04266	0.131017	2.11127	0.386597	2.08654	0.546659	2.00879	0.701782	2.02109	0.620595	2.13192	0.386338	2.08973	0.470516	2.14441	0.61493	2.05458	0.374954	2.2779	0.185666	2.26203	0.982733	2.34027	1.04835	2.3087	1.00164	2.24262	0.988382	2.21889	0.969341	2.2145	0.949728
	Astrolabe	1.97242	0.112389	1.97192	0.22175	1.99834	0.213157	1.90655	1.35789	2.10208	0.295564	2.20033	0.148622	2.21977	0.125898	2.2382	0.126384	2.2583	0.126915	2.26726	0.459313	2.1435	0.411353	1.73454	0.265429	1.96345	0.23587	2.03165	0.302161	2.0281	0.426858	1.9785	0.289133	2.02205	0.262239	2.09508	0.144738	1.97147	0.667648	1.95693	0.692328	1.98375	0.714048	1.97616	0.710969	1.97763	0.711998	2.02289	0.726053
	Atka	0.995697	0.0779071	1.00513	0.190565	1.06646	0.0849557	1.12772	0.430243	0.878445	0.179395	1.04213	0.421741	0.952317	0.314582	0.912999	0.0765097	0.961865	0.0781252	1.09999	0.284444	1.07146	0.546457	0.925613	0.424062	1.11262	0.619901	0.983164	0.233958	0.811592	0.727965	0.852743	0.120724	1.097	0.280313	0.84472	0.133605	0.890042	0.432657	0.873106	0.532496	0.915506	0.375429	0.889284	0.389054	0.815291	0.333031	0.874425	0.378142
	Aviator	0.2596	0.0525797	0.260414	0.193092	0.26054	0.072849	0.268202	0.297175	0.278831	0.448383	0.317966	0.162073	0.310749	0.0839824	0.305416	0.058693	0.302627	0.0686995	0.305143	0.341997	0.289337	0.190574	0.266088	0.261755	0.274331	0.245462	0.286922	0.296192	0.296033	0.247202	0.256169	0.140874	0.293577	0.40118	0.273163	0.126292	0.25396	0.338143	0.235084	0.383127	0.243752	0.472974	0.245653	0.60943	0.242877	0.492212	0.245871	0.588446
	Bach	5.27059	0.891406	5.31126	1.52991	5.35768	0.903605	5.38562	0.908734	5.48377	4.50716	5.59033	1.83292	5.75076	4.01964	5.68429	0.969365	5.66957	3.56303	5.66038	1.54669	5.70981	1.93088	5.76347	1.64712	5.56702	1.82767	5.53727	1.8471	5.45216	5.08045	5.46909	1.44301	5.53043	1.72712	5.49938	1.43585	5.41825	3.88325	5.89182	4.44314	5.96828	4.02293	5.8866	3.96516	6.06546	4.0855	6.154	4.14016
	Barber	0.0792998	0.0679871	0.0777724	0.0951612	0.0741856	0.0654563	0.0725651	0.0643644	0.0766518	0.0949974	0.0946528	0.0814263	0.0916357	0.0762263	0.0876377	0.0738257	0.0840446	0.0715829	0.086073	0.104909	0.0892259	0.105892	0.0825485	0.100302	0.0805258	0.0968314	0.0806754	0.0963485	0.0871212	0.101729	0.0849	0.0979046	0.0873746	0.0999127	0.075146	0.0661231	0.0826078	0.2416	0.0849698	0.255482	0.0939	0.270186	0.0873947	0.253677	0.0845409	0.249257	0.0927657	0.263187
	Baudouin	23.0571	1.55191	23.0136	2.68872	22.8905	1.5295	22.8184	4.70903	23.1818	2.68883	24.2343	5.48708	24.0095	1.61232	23.8058	1.59314	23.6173	1.57549	23.5113	11.1666	24.0527	6.77135	23.6863	7.13239	23.9106	7.6972	22.7326	6.03818	22.7802	10.2046	23.142	4.81275	23.5004	4.61449	23.0338	3.11803	23.1535	9.43934	22.8331	9.9624	23.2582	9.72851	23.5864	9.85085	23.7793	9.93902	23.6414	9.88986
	Borchgrevink	22.6503	1.45375	22.5414	3.22759	22.2525	3.96691	22.389	1.56939	22.6465	10.8612	23.1197	19.3919	22.7828	1.49119	22.5548	1.47428	22.4154	1.46524	22.4563	12.0173	22.8102	10.5905	22.3619	11.8824	21.1108	14.883	21.9612	12.9003	22.2499	7.25735	21.794	6.19097	22.2642	7.74196	22.3759	2.68389	21.5114	9.12858	21.3881	10.2706	21.715	9.09405	21.9901	9.23911	21.9029	9.22961	22.145	9.33221
	Brahms	1.13734	0.142664	1.13838	0.236148	1.13707	0.142909	1.14052	0.143397	1.15962	0.703124	1.15584	0.146183	1.15258	0.14485	1.15426	0.144271	1.16057	0.144382	1.17945	0.221197	1.18206	0.240632	1.20357	0.235062	1.25632	0.228249	1.27539	0.682459	1.36327	1.26477	1.37901	0.306995	1.3337	0.290338	1.25491	0.187694	1.16677	0.637164	1.28125	0.777829	1.31584	0.698098	1.30136	0.683818	1.34949	0.712616	1.32613	0.700787
	Britten	0.152737	0.0220793	0.153753	0.0516419	0.156101	0.0224204	0.157504	0.0226016	0.16125	0.044596	0.164725	0.0237583	0.167571	0.0522875	0.168153	0.0243943	0.170159	0.038547	0.175433	0.0447348	0.174269	0.0473089	0.1728	0.0408102	0.183192	0.0428338	0.198732	0.0486433	0.183704	0.0410601	0.172614	0.0401273	0.166523	0.0566293	0.177197	0.0486957	0.182595	0.119891	0.186871	0.134307	0.188999	0.119875	0.183893	0.117026	0.184918	0.115306	0.190755	0.119618
	Brunt_Stancomb	22.7958	9.3677	22.762	2.52666	22.5933	1.31259	22.5671	3.32328	23.1888	5.34669	23.7663	2.9459	23.7749	1.64249	23.7351	1.56304	23.725	1.41395	23.6492	7.4991	24.2436	3.70452	24.0299	3.01468	23.5781	3.14964	23.6678	3.42156	24.3817	3.13711	25.1227	3.89608	25.4491	3.81675	23.9358	1.65212	24.1415	8.4281	24.1957	8.13012	24.2378	6.85105	24.3676	8.13476	24.3731	7.95498	24.4978	8.49993
	Campbell	0.30606	0.0244545	0.308084	0.0411046	0.316985	0.323567	0.322178	0.0507636	0.315026	0.0713224	0.353573	0.0502577	0.35252	0.0311369	0.352667	0.0281374	0.353632	0.150689	0.353378	0.101902	0.310608	0.0523895	0.330034	0.0593298	0.307759	0.0487392	0.358338	0.0706477	0.320887	0.0574804	0.352159	0.065007	0.349489	0.0585756	0.343187	0.0383004	0.337913	0.180304	0.335814	0.17115	0.315635	0.16633	0.318935	0.160994	0.314468	0.156777	0.315352	0.155284
	Cape_Washington	0.0254983	0.0036868	0.0256283	0.00865465	0.0272791	0.266063	0.0247556	0.0138599	0.0260972	0.0288458	0.0408009	0.0147348	0.036094	0.0260369	0.0313377	0.00487941	0.0265265	0.0041345	0.0215012	0.0310442	0.0302422	0.0164879	0.0225746	0.0126147	0.0318918	0.0153584	0.032959	0.0205748	0.0218142	0.0141011	0.0304897	0.0123348	0.0344016	0.00826303	0.0288035	0.00891922	0.0221949	0.0272717	0.0303246	0.0393003	0.0262559	0.0464639	0.0253094	0.0449707	0.0254913	0.0290832	0.02627	0.0407327
	Cheetham	0.0939359	0.0139295	0.0952406	0.0345863	0.0994622	0.100688	0.102566	0.109692	0.0894994	0.109628	0.101261	0.0259567	0.0802645	0.157208	0.0679867	0.0109652	0.0589803	0.283043	0.101154	0.14831	0.109713	0.0615506	0.0999622	0.0362431	0.101267	0.036496	0.109327	0.0661262	0.131462	0.0469128	0.115125	0.0358272	0.109956	0.0263824	0.0824559	0.0306677	0.11258	0.0746293	0.105274	0.0853528	0.0979569	0.106759	0.103679	0.107472	0.106072	0.100527	0.108409	0.119501
	Chugunov	0.224514	0.147501	0.223938	0.208393	0.222052	0.149092	0.221131	0.145525	0.237834	0.220104	0.291354	0.187687	0.269098	0.172508	0.24676	0.159731	0.22562	0.147373	0.255745	0.239691	0.296718	0.268051	0.24586	0.232593	0.24282	0.227721	0.234075	0.220188	0.284236	0.261489	0.285712	0.263329	0.261361	0.247889	0.203809	0.132615	0.253422	0.57543	0.258435	0.61497	0.27976	0.623002	0.260177	0.579743	0.265684	0.59592	0.274725	0.615096
	Cirque_Fjord	0.174438	0.0761718	0.179617	0.124549	0.184943	0.081078	0.189604	0.0832627	0.183949	0.334143	0.159882	0.160299	0.156201	0.0769114	0.15382	0.0739756	0.152828	0.0715011	0.190841	0.3975	0.220029	0.322153	0.186656	0.313037	0.178135	0.274212	0.188512	0.26525	0.209453	0.297622	0.167938	0.236465	0.14572	0.147484	0.249023	0.0987241	0.225635	0.315801	0.207335	0.320203	0.206078	0.32358	0.226039	0.309946	0.226218	0.318334	0.242441	0.362494
	Clarke_Bay	0.0066419	0.00135859	0.00640784	0.0135978	0.00566495	0.00113759	0.00517829	0.00103525	0.00566987	0.0130946	0.00844446	0.00305319	0.010796	0.00851653	0.0121427	0.00255133	0.0148438	0.0119345	0.0154678	0.00994868	0.0136007	0.0575635	0.0152654	0.00916925	0.0114307	0.0153238	0.0146736	0.0120435	0.0168097	0.0153434	0.0119869	0.0154595	0.013509	0.0169747	0.0146797	0.0115351	0.01684	0.0329139	0.0202187	0.0163562	0.0222751	0.0168416	0.0177485	0.0134799	0.0196295	0.0147681	0.0194194	0.0148482
	Commandant_Charcot	4.43075	0.461793	4.42903	0.955463	4.43238	0.463569	4.43683	3.48295	4.54186	1.33535	4.5101	0.670633	4.5032	0.552577	4.47439	0.486998	4.45105	0.479099	4.4258	1.43546	4.34855	2.52268	4.43435	0.891562	4.49073	0.932705	4.25992	1.16844	4.26317	1.07768	4.14228	0.987567	4.15145	0.907787	4.26275	0.611464	4.01001	2.6799	3.95466	2.66841	4.21513	2.98571	4.1817	2.96569	4.04159	2.9091	4.22828	2.99715
	Conger_Glenzer	1.1454	0.401399	1.12145	0.571775	1.09247	0.379867	1.09537	0.720557	1.03596	0.509215	1.05984	0.526259	1.05375	0.356619	1.05113	0.354397	1.05518	0.353781	1.07109	1.17006	1.20346	1.39363	1.13365	0.741094	1.17192	0.978518	1.15987	0.834261	1.0676	1.04987	1.03316	1.06768	1.33047	0.760023	1.1585	0.386191	1.2164	1.5502	1.23083	1.60662	1.25897	1.59065	1.27897	1.65926	1.2748	1.66856	1.29472	1.69757
	Cook	34.4039	2.40654	34.3079	4.02946	34.0387	2.38072	33.8769	2.36947	33.7724	5.12969	33.8833	3.3906	34.2364	3.48582	33.9983	4.04165	33.3972	2.35265	33.0751	4.78559	33.4178	5.31456	33.8686	3.82079	33.63	4.09718	32.9273	5.045	33.7167	3.93283	34.6857	5.60122	34.7188	5.19151	33.3952	2.56448	33.5556	14.0964	33.5379	14.8073	34.423	14.8731	34.5171	14.9655	35.0466	15.2302	35.0414	15.2883
	Cosgrove	5.0572	0.829641	5.08912	1.60587	5.1957	0.86063	5.27478	0.992394	5.4536	1.69331	5.76747	1.95321	5.78074	1.36496	5.68226	1.07735	5.61948	2.48312	5.74021	2.1364	5.83274	4.54931	5.85497	1.60707	5.86085	1.66369	5.8294	1.79981	5.82899	1.58436	5.42694	3.15769	5.79471	1.81024	5.72587	1.38548	5.52197	3.88462	5.55452	4.06789	5.60319	3.79822	5.55577	3.75943	5.61741	3.81238	5.87342	3.97629
	Crosson	24.3057	9.4921	24.6367	3.74499	25.8027	2.62243	26.5813	4.64009	27.6652	7.64578	28.865	4.83903	28.7836	4.63667	28.9911	5.64909	29.8917	6.80523	30.9766	6.09965	31.0388	5.96829	31.525	5.70551	32.5131	5.52539	32.5353	5.87838	32.2743	5.64746	33.0329	6.02059	33.2469	6.58052	31.1539	3.34778	31.9893	18.4894	32.7794	17.8797	32.8479	14.0144	32.6169	13.4635	32.8587	13.662	33.5188	14.3736
	Dalk	0.621806	0.0256187	0.612751	0.149052	0.591089	0.0255381	0.591829	0.221033	0.681232	0.152071	0.802008	0.843484	0.840204	0.157638	0.832002	0.375719	0.83362	0.232504	0.764532	0.318441	0.747371	0.295142	0.782987	0.287554	0.799267	0.265083	0.789641	0.374677	0.811613	0.329396	0.900382	0.165346	0.83011	0.19846	0.773358	0.0891616	0.764099	0.285889	0.685359	0.293421	0.704575	0.272781	0.670191	0.258439	0.702838	0.271451	0.70243	0.272269
	Dawson_Lambton	0.48168	0.0556038	0.483763	0.0821199	0.495246	0.0567488	0.503577	0.0678553	0.478385	0.169672	0.550117	0.0917202	0.55054	0.0678853	0.53633	0.0797336	0.523847	0.0598765	0.50444	0.235942	0.553352	0.111303	0.603162	0.114345	0.590973	0.112346	0.530391	0.0904943	0.556607	0.0934726	0.588673	0.11099	0.578288	0.107152	0.517938	0.0620997	0.52993	0.247265	0.525933	0.258963	0.515444	0.22952	0.525299	0.218124	0.536938	0.215071	0.544038	0.22112
	Deakin	0.305136	0.0662902	0.30461	0.0998943	0.302402	0.0661936	0.300718	0.0661457	0.298842	0.0985169	0.29789	0.227146	0.285317	0.0660054	0.26835	0.172976	0.247798	0.0558736	0.254964	0.218207	0.358308	0.217246	0.272396	0.165885	0.292128	0.401556	0.269842	0.12051	0.242543	0.133373	0.286475	0.12566	0.351888	0.205651	0.181611	0.0682751	0.249713	0.21821	0.290477	0.274931	0.283551	0.256152	0.296858	0.26965	0.301731	0.273231	0.290199	0.264462
	Dennistoun	0.140047	0.0421384	0.134	0.0773816	0.123408	0.104964	0.121961	0.0839182	0.12364	0.103014	0.129802	0.147969	0.134892	0.0432732	0.138273	0.0425162	0.142658	0.0421156	0.140203	0.14258	0.136291	0.0841312	0.14615	0.0986844	0.160179	0.102893	0.148797	0.115955	0.147014	0.111163	0.122482	0.114104	0.108319	0.0676931	0.182279	0.0530517	0.159217	0.175684	0.134902	0.176894	0.134148	0.247389	0.125318	0.33321	0.120744	0.36674	0.116585	0.473194
	Dibble	15.0008	0.621273	15.0668	1.82236	15.2785	0.642257	15.4295	3.62474	15.5398	2.84895	15.8026	4.82974	15.6024	0.658105	15.4303	0.646145	15.3034	0.636368	15.1145	1.95919	14.9825	3.21187	14.7386	1.5021	14.8372	2.3691	15.1672	2.00626	15.5828	1.72906	15.6199	1.96151	15.3413	3.16717	15.3588	1.1048	15.0152	5.31651	14.526	5.3935	14.3517	5.48202	14.2802	5.45278	13.8329	5.46351	14.3483	5.55196
	Dotson	18.122	12.9978	20.4522	2.31905	21.4944	1.29447	22.2306	2.75088	23.6112	5.11642	24.7866	3.8079	25.8293	3.105	26.8838	6.50365	27.5452	5.14651	27.9626	5.20781	28.7934	3.78099	29.6182	4.39761	30.8493	4.41765	32.134	5.14769	32.6827	5.30839	33.0375	5.36497	33.9028	6.37654	32.7217	2.823	34.6555	17.7568	35.335	16.5922	36.6251	9.83124	36.2262	9.2932	36.2078	9.32166	36.9249	9.8622
	Drury	0.16916	0.0321559	0.168052	0.0515564	0.165709	0.0315105	0.164392	0.0313447	0.171359	0.0519516	0.195193	0.174869	0.193568	0.0365226	0.192325	0.0360902	0.191729	0.0356594	0.183472	0.0681639	0.168309	0.175967	0.153833	0.119774	0.16665	0.157639	0.17542	0.140571	0.160472	0.0649367	0.16274	0.0823339	0.165408	0.0570204	0.162267	0.0384002	0.186054	0.12775	0.171967	0.123998	0.16108	0.116046	0.178431	0.125323	0.185259	0.12432	0.184305	0.125608
	Drygalski	7.00725	0.529483	7.08621	0.912126	7.37962	1.3786	7.47908	1.86746	7.24046	1.4947	7.27409	0.709734	7.2865	1.72214	7.23534	0.536937	7.34133	3.44578	7.37855	1.37203	7.11839	1.08062	7.20171	0.961103	7.16258	0.91997	7.43017	1.25972	7.22474	0.981327	7.29765	1.10543	7.39041	1.11785	7.10118	0.639938	6.97088	3.24748	6.74459	3.35004	6.93175	2.67463	7.04483	2.90282	7.0008	2.70663	7.07133	2.65838
	Edward_VIII	1.33028	0.18501	1.32857	0.362285	1.32926	0.188728	1.34782	0.330278	1.51353	0.523611	1.6218	0.486308	1.8714	1.06233	1.80975	0.236784	1.779	0.236216	1.79095	0.662901	1.83628	0.819169	1.81681	0.991176	1.81355	1.13214	2.00054	0.995107	1.89886	0.880327	1.78106	0.561584	1.65982	1.14282	1.92683	0.411808	1.87873	1.07811	1.74533	1.13925	1.79837	1.04212	1.9336	1.13403	1.93298	1.11435	2.05675	1.20999
	Ekstrom	4.33229	0.229389	4.31806	1.02962	4.40808	0.23868	4.59486	1.19085	4.25579	1.05619	4.33933	0.595839	4.51295	0.903506	4.36558	0.229632	4.31907	0.225986	4.39542	1.87291	4.39508	1.9251	4.54476	2.11618	4.52224	1.26638	4.42901	1.79348	4.58742	1.84966	4.31778	0.544076	4.31397	1.66241	4.74502	0.584432	4.43487	2.22885	4.35951	3.28774	4.59759	1.90122	4.58083	3.15769	4.5329	12.0266	4.59872	4.05208
	Eltanin_Bay	0.130708	0.014746	0.130273	0.0250369	0.129009	0.0146136	0.128121	0.0281133	0.131708	0.0658798	0.189748	0.0812116	0.167547	0.0342946	0.176817	0.0191588	0.188005	0.121188	0.148994	0.168498	0.131955	0.0335077	0.15639	0.0849183	0.19133	0.0403114	0.182237	0.0597775	0.170076	0.0691627	0.157917	0.0441718	0.193595	0.0386778	0.165407	0.0199679	0.196411	0.100271	0.193913	0.103686	0.207105	0.110834	0.19713	0.0989902	0.198852	0.102099	0.206682	0.109953
	Falkner	0.00290754	0.00283198	0.00281322	0.00413979	0.0026082	0.00250634	0.0024405	0.00234601	0.00304056	0.0050491	0.00399747	0.00447755	0.00398691	0.00410642	0.00399178	0.00412861	0.00405902	0.00417473	0.00414238	0.00692387	0.00335172	0.00525623	0.00213097	0.00392325	0.00276153	0.00452358	0.00329645	0.00692939	0.0026109	0.00454326	0.00326602	0.00513892	0.00247866	0.00448992	0.00250039	0.00266815	0.0024674	0.00958137	0.0023095	0.00928008	0.0019037	0.00931015	0.00209053	0.00946221	0.00220226	0.0089643	0.00204213	0.00901989
	Ferrigno	13.8981	1.22984	13.7607	1.97236	13.6648	1.20401	13.6143	1.88004	13.5052	3.47798	13.7708	2.23941	14.0869	1.65729	13.603	1.15868	13.2041	2.81178	13.1453	2.91051	13.5917	2.46047	13.9966	2.4421	13.9368	2.26606	13.9591	2.79716	13.5434	1.76456	13.2673	1.99523	13.5847	1.95987	13.3264	1.23375	13.6868	6.78354	13.7317	6.80473	13.7823	7.10429	13.625	7.09956	13.8585	7.17344	13.8959	7.19779
	Filchner	117.919	6.84572	117.715	13.5425	117.777	13.3512	117.932	21.4584	116.423	26.1598	115.695	15.0939	115.122	4.31584	114.789	3.90585	114.61	3.84222	114.668	19.2368	113.686	18.0785	114.204	17.546	112.648	16.7014	112.793	17.3247	112.82	17.3214	112.157	20.811	111.51	14.7247	110.283	9.32551	110.992	47.6205	111.554	51.7282	112.543	50.0023	111.354	49.0623	110.855	48.7892	110.859	48.7863
	Fimbul	28.2292	1.66905	28.1494	3.89053	27.9969	1.66094	28.0259	4.75176	28.1077	3.45031	28.4821	7.42012	28.4373	2.88735	28.59	1.69597	28.823	1.71517	29.3134	16.5087	29.5283	7.53376	29.1065	7.31413	28.0679	5.2339	28.1667	7.03974	28.6975	9.14334	28.6012	6.67872	28.8917	4.79496	28.7548	2.38288	28.0523	10.9426	27.7938	12.3829	27.6388	11.0603	28.7285	11.5061	28.5542	11.481	28.8598	11.5791
	Fisher	0.398449	0.049304	0.42626	0.114612	0.512668	0.0587658	0.57946	0.0648411	0.685409	0.924005	0.679939	0.360473	0.507656	0.648879	0.454194	0.0740526	0.405084	0.0449498	0.339016	0.143358	0.377008	0.59205	0.394245	0.585643	0.360063	0.786544	0.256679	0.630788	0.326553	0.478398	0.322387	0.524444	0.301919	0.0839706	0.371783	0.134093	0.283176	0.161886	0.314663	0.19042	0.325679	0.169033	0.313156	0.163512	0.344349	0.175328	0.311462	0.168698
	Fitzgerald	0.0161584	0.0183674	0.0164624	0.0288168	0.0177566	0.0332979	0.017418	0.0248562	0.018334	0.0372049	0.0201641	0.0257802	0.0195085	0.0225098	0.0193343	0.0222104	0.0196937	0.0225792	0.0205413	0.043731	0.0192101	0.0363829	0.016075	0.0307475	0.0164389	0.0332353	0.0159316	0.0324707	0.0156114	0.0317182	0.0161737	0.032715	0.0145491	0.0302411	0.0177129	0.0239556	0.0148543	0.0643576	0.0155587	0.0697929	0.0141857	0.0681541	0.0145067	0.0685223	0.0148872	0.0691255	0.0147441	0.0709452
	Flatnes	0.699253	0.0334563	0.718073	0.108092	0.812793	0.0377289	0.896269	0.16702	0.785295	0.108554	0.910674	0.878557	0.907034	0.0476943	0.923748	0.146119	0.921586	0.293695	0.830805	0.280565	0.778619	0.260341	0.822767	0.324021	0.878626	0.392459	0.815677	0.31811	0.76525	0.540904	0.903538	0.510737	0.846466	0.146607	0.789772	0.107483	0.785073	0.297291	0.765315	0.321171	0.828836	0.323691	0.806414	0.31287	0.787359	0.309838	0.790356	0.310148
	Fox_Ice_Stream	1.43625	3.59995	1.46177	0.121162	1.43586	0.0569427	1.42251	0.572401	1.33812	1.20248	1.1066	0.452724	1.46489	0.517416	1.48698	0.0594618	1.52848	1.4885	1.55166	0.249553	1.46404	0.660112	1.36044	0.343182	1.32181	0.624865	1.31136	0.546085	1.44041	0.318015	1.36401	0.195522	1.38892	0.18548	1.35857	0.0627329	1.3762	0.551013	1.34047	0.531338	1.52017	0.631768	1.51952	0.617525	1.50966	0.626792	1.51709	0.625211
	Francais	5.81649	0.352413	5.83611	0.579633	5.89601	0.358672	5.94102	2.58841	6.24803	1.93639	6.74974	0.584298	6.62802	0.388028	6.50237	0.382033	6.37854	0.376041	6.19038	2.26014	6.29616	0.842034	5.92229	0.63865	6.57878	0.75826	6.44457	0.870386	6.53187	0.723886	6.29579	1.10916	5.98464	0.727174	6.1134	0.401739	5.54084	2.16025	5.52429	2.27579	5.29488	2.24161	5.37814	2.26009	5.25528	2.23233	5.34482	2.2644
	Frost	27.6987	2.27174	27.9461	3.4611	28.744	2.36907	29.2992	3.48905	29.6838	4.17883	30.9066	3.07987	30.5123	2.51838	30.0863	2.478	29.6787	2.4382	29.3416	11.0791	30.3896	4.18318	29.4073	3.91847	29.8055	4.13145	30.8971	5.06766	30.1434	4.49077	30.4321	4.83392	29.9105	4.54796	28.7923	2.46131	28.9199	12.3568	29.2911	13.0489	30.0532	13.1202	30.5887	13.3227	30.5512	13.3754	30.9223	13.5825
	Gannutz	0.0569937	0.022476	0.0555404	0.0340346	0.0516503	0.025386	0.0492125	0.0199663	0.0453462	0.0288891	0.0409981	0.0263127	0.0381973	0.0169941	0.0360261	0.017609	0.0348613	0.0159028	0.0351695	0.0346511	0.0402051	0.0399441	0.0333838	0.0313284	0.037467	0.0399346	0.0392019	0.0556073	0.0321094	0.0633196	0.0294889	0.0343074	0.0312791	0.0267186	0.0275443	0.0148908	0.0323539	0.0596531	0.033182	0.0649968	0.0433214	0.0731502	0.0394984	0.0677883	0.0395993	0.0675442	0.0346405	0.0637741
	Garfield	0.177043	0.0454489	0.124878	0.0555559	0.145124	0.042168	0.196578	0.137275	0.215124	0.135613	0.209382	0.225049	0.177358	0.0667156	0.233271	0.105999	0.146103	0.0356144	0.178239	0.13273	0.195308	0.144399	0.195565	0.104257	0.185929	0.110554	0.153103	0.0962118	0.145985	0.0851697	0.179866	0.140442	0.155866	0.0741734	0.1789	0.0550705	0.182165	0.183255	0.203597	0.217928	0.25712	0.266318	0.278699	0.292809	0.337592	0.359866	0.306666	0.327202
	Geikie_Inlet	0.139773	0.0186935	0.142822	0.0732245	0.153622	0.0557123	0.161689	0.137438	0.137758	0.11897	0.137889	0.125012	0.130243	0.0566893	0.12028	0.0161574	0.111332	0.491841	0.133915	0.185798	0.146403	0.188877	0.146234	0.0799514	0.137743	0.108217	0.180071	0.196113	0.181293	0.132405	0.145991	0.0964309	0.137391	0.039121	0.158194	0.06857	0.166689	0.118794	0.15691	0.218299	0.138532	0.231215	0.148003	0.207287	0.136619	0.227785	0.147516	0.242562
	George_VI	61.027	6.50201	60.9909	10.0001	60.9427	5.63815	60.9251	14.0441	62.4867	20.5852	64.3747	16.0237	65.3145	12.5236	64.9163	16.1843	65.6138	10.4979	64.6373	16.7157	64.5463	16.1358	63.1239	14.7372	63.5069	20.3972	64.5517	19.7228	64.4045	16.8348	65.6932	20.3759	66.0146	11.9916	65.1358	6.73126	65.1355	31.5961	64.9179	33.1756	67.9672	33.6582	67.896	33.3624	68.1103	33.3503	68.5259	33.6944
	Getz	81.1762	10.5191	78.8424	8.95187	76.8864	5.84772	75.6869	15.6425	79.5015	31.2086	78.5024	10.8213	81.4174	9.74293	82.5661	6.97508	82.5907	26.0181	90.5392	16.9331	89.9787	11.5439	87.9875	28.7125	89.2174	21.6443	89.718	26.4597	91.4475	18.3778	92.5034	23.6315	94.7792	14.0864	89.6316	6.35973	89.1051	35.4648	90.0568	35.5217	95.092	33.7388	95.9914	33.2991	94.6151	33.274	96.2493	34.2519
	Gillet	0.0283834	0.0377451	0.0283105	0.0536453	0.0283612	0.0376205	0.0285923	0.0376613	0.029006	0.056679	0.0296278	0.0415199	0.0294506	0.0382899	0.0285262	0.0378204	0.0279532	0.037511	0.0297778	0.0633893	0.0293612	0.0583384	0.0299939	0.178571	0.0322374	0.0672583	0.0309824	0.0605734	0.039803	0.105391	0.0395679	0.0703514	0.0363832	0.0648686	0.0299238	0.040506	0.0343792	0.155648	0.0355579	0.170507	0.0293509	0.140583	0.0274355	0.132168	0.0241158	0.126917	0.0240354	0.130027
	Hamilton	0.449276	0.105002	0.456007	0.200185	0.483484	0.280021	0.507083	0.272663	0.523524	0.770938	0.485563	0.199678	0.469568	0.103542	0.454674	0.101828	0.444311	0.10082	0.439769	0.259807	0.439572	0.564106	0.448269	0.377323	0.486346	0.265854	0.543631	0.44215	0.508643	0.358193	0.540581	0.190635	0.587698	0.399371	0.459564	0.21455	0.522707	0.514911	0.525522	0.534041	0.531743	0.485233	0.514156	0.479711	0.54748	0.505463	0.555436	0.508473
	Hamilton_Piedmont	0.0966872	0.363312	0.0699069	0.0256823	0.0539749	0.0138191	0.050408	0.0795839	0.0629829	0.0233614	0.0793214	0.153625	0.0800749	0.0536311	0.0784697	0.0199252	0.0768863	0.0197734	0.0819396	0.0278666	0.0913492	0.0498399	0.055445	0.0428809	0.0674597	0.0802247	0.0706133	0.0343408	0.0819336	0.262444	0.0902483	0.35332	0.10443	0.0514538	0.0763018	0.0249201	0.0827693	0.0270354	0.0749151	0.0325573	0.0827583	0.032454	0.0817564	0.0258902	0.081611	0.0211125	0.0859954	0.0224344
	Hannan	0.528752	0.0771025	0.529198	0.149363	0.531349	0.0776012	0.53321	0.0779398	0.533249	0.146393	0.529772	0.158202	0.523222	0.119468	0.519203	0.076232	0.517639	0.0760882	0.510808	0.219164	0.488434	0.379865	0.493537	0.279251	0.491506	0.468365	0.507787	0.330063	0.495184	0.259996	0.504197	0.290412	0.481562	0.215327	0.451621	0.169416	0.503541	0.328577	0.512412	0.381292	0.541445	0.353388	0.542558	0.37402	0.578993	0.39473	0.576318	0.391137
	Harbord Glacier	0.106206	0.0106893	0.104201	0.0235312	0.0982366	0.0164068	0.0942565	0.0190453	0.0913861	0.0673333	0.086182	0.0233975	0.0778509	0.0148543	0.0700384	0.00648942	0.0637761	0.0571111	0.0896327	0.0698323	0.114173	0.0562344	0.0945279	0.0355599	0.0904443	0.0331526	0.0933642	0.0497706	0.119245	0.0484151	0.0896735	0.0332686	0.0855059	0.0167825	0.0994814	0.0164787	0.106152	0.0567381	0.0960401	0.0548114	0.085419	0.0783498	0.0905127	0.0581271	0.0921266	0.0665833	0.0876716	0.0647511
	Harmon_Bay	0.172961	1.11089	0.238848	0.0690547	0.286951	0.0573851	0.319818	0.494911	0.252056	0.0732157	0.286311	0.117588	0.295659	0.212574	0.288328	0.106062	0.285485	0.0621434	0.281938	0.0738386	0.27418	0.0964328	0.273323	0.0787369	0.254901	0.0959128	0.287975	0.110303	0.331287	0.25114	0.291191	0.108742	0.2577	0.188269	0.311684	0.09024	0.290455	0.100672	0.300654	0.10113	0.300895	0.0970699	0.312741	0.0759749	0.335935	0.0638386	0.337202	0.0648555
	Hayes_Coats_Coast	0.345643	0.0513607	0.350547	0.0748442	0.362318	0.053709	0.372798	0.060207	0.37023	0.0914036	0.39817	0.0760194	0.394525	0.0633512	0.380652	0.0633702	0.373836	0.0553284	0.363104	0.124661	0.373727	0.0944981	0.388675	0.0855839	0.411497	0.0967287	0.386979	0.0837199	0.395144	0.0853098	0.386424	0.0923458	0.412371	0.0949803	0.414849	0.0613204	0.385868	0.222361	0.382841	0.236715	0.385065	0.214928	0.392048	0.207713	0.393464	0.204593	0.394631	0.213608
	Helen	11.1659	1.01417	11.1391	1.79063	11.0557	1.0043	10.9982	2.51179	11.0501	1.66627	11.3201	1.30026	11.2794	1.03691	11.256	2.94746	11.2421	1.03235	11.228	3.07454	11.2602	3.30717	11.6326	3.59825	11.2004	3.58084	11.4773	2.45101	11.5085	2.32198	12.1838	5.65854	12.2246	2.41777	11.4978	1.14422	11.8066	6.74819	11.9399	7.17788	12.2844	7.20606	11.9721	7.07995	11.7394	6.89485	12.2616	7.10348
	Holmes	24.0983	3.29297	24.1284	5.08037	24.2817	3.32307	24.383	3.88814	24.5901	6.14172	24.5948	3.36723	24.6056	3.35453	24.5869	3.35553	24.6003	3.35831	24.6387	5.77795	24.6104	6.7004	24.5894	6.06059	24.9421	6.39528	25.4362	7.62933	25.3788	5.9162	24.9304	6.37729	25.1382	7.55607	26.1659	3.85951	25.61	17.3827	24.8613	17.9436	26.0273	18.1475	25.4755	17.6456	25.5321	17.7859	26.1099	18.0798
	HornBluff	0.196806	0.0389401	0.196707	0.0605999	0.193735	0.0387916	0.188825	0.0389141	0.187855	0.0606442	0.198011	0.163353	0.186315	0.0661417	0.200023	0.209808	0.188083	0.0426583	0.189237	0.0880253	0.188829	0.143974	0.155429	0.0877192	0.166899	0.167174	0.182336	0.157664	0.167924	0.101718	0.174056	0.0892742	0.180207	0.177286	0.129666	0.0375558	0.165509	0.14538	0.162846	0.150081	0.177104	0.158793	0.180167	0.158155	0.183151	0.162646	0.17694	0.158198
	Hoseason	1.60184	0.12761	1.60345	0.216316	1.61278	0.131504	1.62172	0.140292	1.64942	1.17572	1.67216	0.350265	1.68954	0.139542	1.72181	0.141013	1.76008	0.142852	1.81583	1.16578	1.66029	0.850219	1.64192	1.40984	1.79719	1.00367	1.89831	0.927336	1.92166	1.58275	1.91568	1.11899	1.94825	1.18705	1.78191	0.164963	1.92607	0.853362	1.87963	0.883408	2.04368	0.930077	1.68629	0.784455	1.43851	0.656127	1.45284	0.697263
	Hovde	0.135949	0.00989457	0.138287	0.0345981	0.14517	0.0103757	0.150645	0.0295341	0.153544	0.0363123	0.195002	0.341818	0.209496	0.0158502	0.226415	0.0514616	0.254256	0.0720867	0.23279	0.111229	0.24135	0.0875618	0.240186	0.279977	0.238849	0.105798	0.240377	0.235391	0.239827	0.108461	0.261731	0.0634019	0.247506	0.0521328	0.23025	0.0265582	0.228932	0.0953075	0.2056	0.091805	0.214238	0.0924964	0.222282	0.0949303	0.20897	0.0894171	0.217104	0.093435
	Hull	12.5835	0.568485	12.0814	0.91507	12.4264	0.503976	12.7761	2.30984	12.6418	3.08471	13.2753	3.48899	15.9499	2.67874	19.0572	3.4545	16.6026	0.790728	14.2886	2.49674	13.4282	2.44269	13.5081	1.88327	13.5973	1.64338	12.9689	2.64315	13.2134	2.21105	14.4093	2.89248	14.9693	2.56746	14.0744	0.691961	14.3991	6.69716	14.434	7.6285	15.4232	8.05691	15.6607	8.1739	15.1499	7.93839	14.4221	7.62298
	Hummer_Point	0.589204	1.74356	0.434756	0.121588	0.41798	0.0926234	0.409122	0.0905329	0.398824	0.158495	0.399525	0.312223	0.391285	0.340464	0.417236	0.176847	0.404811	0.0864428	0.386928	0.113787	0.380579	0.104135	0.406374	0.170281	0.427327	0.227677	0.446894	0.269779	0.481605	0.334767	0.507678	0.40299	0.526193	0.273853	0.398974	0.162089	0.484396	0.140357	0.39892	0.144452	0.4066	0.139256	0.433248	0.115244	0.447055	0.0989748	0.424988	0.0950621
	Ironside	0.0284492	0.029183	0.0278268	0.0429565	0.0268677	0.0280748	0.026716	0.0380108	0.0265392	0.0467368	0.0284443	0.0349712	0.0266313	0.0362748	0.0236392	0.0239784	0.021499	0.0217304	0.0225376	0.0457406	0.026055	0.0400593	0.0224112	0.0379966	0.024407	0.0427022	0.0245571	0.0409107	0.0262087	0.0429423	0.0269436	0.043594	0.0250506	0.0439497	0.0220366	0.028974	0.0220469	0.0793688	0.0243319	0.0896121	0.0244985	0.0888939	0.023971	0.0928792	0.023318	0.0887066	0.0236293	0.089224
	Jackson	1.006	0.237169	0.974434	0.329127	0.909895	0.217878	0.887991	0.379553	0.935685	0.547257	1.04148	0.558876	0.781307	0.615437	0.846877	0.622781	0.544888	0.152733	1.01438	0.435944	0.904976	0.440076	0.927894	0.428554	1.04715	0.431523	0.959857	0.52475	1.02854	0.48065	1.15558	0.55733	1.0991	0.51194	1.1228	0.282141	1.07039	0.965911	1.08921	1.01325	1.27899	1.18127	1.11116	0.979828	1.11594	0.990811	1.12181	0.993837
	Jelbart	12.2908	0.644925	12.2454	1.57451	12.3121	0.647479	12.4849	3.23899	11.8397	1.56609	11.4268	4.06745	10.835	0.591683	10.3468	0.568337	9.93647	0.549681	9.46665	1.98872	10.5016	5.17612	12.8748	1.84967	13.1439	1.92588	13.3318	3.23089	13.0573	2.30008	12.8213	1.64943	13.1387	2.10706	12.1849	0.944883	12.6338	5.08421	12.6637	5.63811	13.0531	5.20358	13.1292	5.22646	12.7955	5.99644	13.1197	5.42553
	Kirkby	0.00672366	0.0106074	0.00727409	0.0158885	0.00825184	0.013	0.00841678	0.0138391	0.00770255	0.0177577	0.0082387	0.0134916	0.0081837	0.012767	0.00811724	0.012701	0.00855531	0.0129148	0.00974109	0.0210959	0.010526	0.0209697	0.00924224	0.0184383	0.00982207	0.0193026	0.00769073	0.0161788	0.0100672	0.0216374	0.00894391	0.0191544	0.00858255	0.0185099	0.00718738	0.0103849	0.00837818	0.0429081	0.00839108	0.0447828	0.00905983	0.0468574	0.00950437	0.0493672	0.00919769	0.0478817	0.00869897	0.0456989
	Land	15.2953	0.939128	14.0935	1.36266	14.1478	1.27027	14.2386	1.84993	14.1542	3.42044	13.9069	2.52078	13.8076	0.795958	13.968	3.95143	14.6597	2.02067	14.2323	1.80446	13.9618	2.13741	14.0467	2.05002	14.1065	1.89011	13.9636	2.77798	14.306	2.51072	14.6072	2.60541	14.2642	1.72097	14.6167	0.94545	14.4684	5.70967	14.3206	5.7823	14.8124	6.55353	14.9231	6.37137	14.8557	6.38315	14.5924	6.27173
	Larsen_A	2.77771	0.314453	2.78601	0.454406	2.82066	0.324365	2.88855	0.643786	2.90806	0.900129	3.20119	1.02653	3.33141	0.506983	3.25783	0.447825	3.21159	0.660128	3.00451	0.596167	2.82563	0.595031	2.74807	1.11368	2.75984	0.731001	2.5692	1.81874	2.62322	1.63289	3.06317	0.882939	3.04796	0.594586	3.028	0.384525	3.00176	1.62064	2.85752	1.6227	2.94706	1.62013	2.88848	1.59336	2.8947	1.59837	2.81303	1.55257
	Larsen_B	8.85946	2.17861	8.12839	2.64257	8.46289	2.01062	8.86608	4.11256	8.35439	6.33061	3.77898	0.94823	3.97406	1.41626	3.92009	1.25029	4.11325	1.2173	4.48262	5.74505	4.0031	1.47031	4.16385	2.44779	4.26366	1.19551	4.17916	2.26733	4.15818	1.14535	4.35593	1.34078	4.45485	1.70941	4.33332	0.920918	4.30311	0.982095	4.33985	1.29654	4.41321	1.15995	4.56474	1.05577	4.59448	0.747422	4.6934	0.761282
	Larsen_C	13.5906	1.3459	13.5484	3.05599	13.3631	1.32601	13.3425	3.63429	13.6628	4.21338	13.9758	2.91688	13.9888	3.76929	13.7849	2.45271	13.7107	3.37441	13.5075	5.81309	12.6215	4.22969	12.9082	2.80532	13.7249	3.95254	13.4703	3.68904	13.5284	3.43057	14.569	4.63568	15.5164	7.80016	14.3192	3.329	14.3038	8.97076	14.3499	9.56171	14.6809	9.65754	14.8167	69.3614	14.9788	68.2796	15.0296	39.0909
	Larsen_D	11.6122	45.1167	11.5183	3.67432	11.3823	1.46019	11.4719	4.0239	11.2478	11.2227	11.3905	5.94734	11.4481	8.3874	11.2874	5.35416	11.2071	4.2572	10.9017	5.95969	10.3436	8.17311	9.48152	3.69465	9.6667	3.90106	9.94321	9.06331	10.0141	10.616	10.9365	6.61449	11.2569	5.08999	10.8173	4.23569	10.9792	7.56326	11.7123	8.03655	11.6272	9.19213	11.5456	11.2961	11.5633	10.8062	11.8721	12.4046
	Larsen_E	2.02044	5.30823	2.03013	0.946569	2.06596	0.193413	2.12003	1.36809	2.08278	1.31149	2.19916	1.11336	2.19734	1.25857	2.19549	1.42879	2.1759	0.868248	2.16839	0.982923	2.0935	1.6189	1.95259	1.69884	2.0319	1.34085	2.08086	1.6211	2.05052	1.82704	2.08988	1.20987	2.10259	1.12222	2.10088	0.919988	2.38148	1.68356	2.61434	1.71779	2.62286	1.35694	2.71512	1.36648	2.68011	1.36592	2.7609	1.40179
	Larsen_F	0.759272	4.91116	0.77044	0.33975	0.823348	0.108898	0.898297	0.46149	0.83716	0.423278	0.893925	0.704774	0.862843	0.984127	0.92178	0.46065	0.895636	0.536299	0.871095	0.526069	0.887904	0.81561	0.848402	0.710916	0.793799	0.453842	0.867377	1.42566	0.84299	0.304951	0.868965	0.458663	0.931197	0.34824	0.974027	0.283226	0.893331	0.669544	0.902563	0.604237	0.903985	0.530982	0.911968	0.536639	0.916831	0.540959	0.943943	0.564135
	Larsen_G	0.688139	0.2197	0.693016	0.259002	0.706935	0.125378	0.718587	0.272706	0.722956	0.273743	0.723098	0.958375	0.759915	0.234667	0.728727	0.341161	0.746859	0.245197	0.757398	0.299735	0.748771	0.362728	0.731795	0.262094	0.751678	0.451495	0.751873	0.285592	0.736919	0.234862	0.704641	0.235382	0.690194	0.22035	0.758582	0.21905	0.726414	0.545263	0.71492	0.594934	0.733858	0.528424	0.734476	0.506182	0.740222	0.515471	0.756117	0.531513
	Lauritzen	2.65269	0.239783	2.64672	0.417982	2.62592	0.23375	2.61145	0.231044	2.59344	0.415069	2.59559	0.530671	2.59969	0.39113	2.6249	0.233321	2.65571	0.238693	2.73042	0.675682	2.63133	0.970032	2.63867	0.600229	2.5589	0.651001	2.68464	0.902628	2.78767	0.629743	2.95118	0.893578	2.87395	0.522039	2.57676	0.282015	2.74828	1.34953	2.84464	1.45533	3.03825	1.52355	3.00497	1.50348	3.08853	1.54895	3.06371	1.53061
	Lazarev	3.49616	0.253186	3.49677	0.63377	3.50444	0.424282	3.51143	0.83007	3.49737	0.63938	3.61511	3.20633	3.574	0.708323	3.52618	0.262221	3.486	0.257519	3.46169	1.86181	3.59098	3.17771	3.47744	2.63929	3.55245	1.67763	3.56435	1.50155	3.51162	1.34471	3.53855	0.972276	3.59691	1.25011	3.61958	0.713601	3.40324	1.47291	3.46867	2.32786	3.40511	1.47946	3.47324	1.50329	3.49446	1.51963	3.51632	1.52917
	Liotard	0.528852	0.0306276	0.516092	0.0627953	0.498843	0.0695012	0.588035	0.50232	0.581646	0.221019	0.560429	0.0770928	0.536807	0.0308194	0.512927	0.0295284	0.495411	0.0285631	0.467921	0.064171	0.489099	0.0931634	0.511224	0.0859403	0.490809	0.0727571	0.488954	0.248969	0.418697	0.240466	0.433762	0.125392	0.483138	0.0844043	0.451703	0.0323017	0.484357	0.251195	0.483664	0.273749	0.479281	0.2424	0.490103	0.265453	0.472917	0.253321	0.471851	0.253628
	Lillie	0.319342	0.208097	0.32118	0.332051	0.323467	0.223666	0.325147	0.212378	0.317827	0.334968	0.301598	0.277606	0.295913	0.200343	0.293205	0.201032	0.297789	0.203858	0.306685	0.425138	0.301737	0.353137	0.317599	0.451445	0.307138	0.37625	0.29338	0.358405	0.318308	0.405106	0.301615	0.350818	0.303491	0.334249	0.302994	0.246733	0.30896	0.758216	0.287926	0.776262	0.303328	0.723031	0.276161	0.701252	0.290879	0.755978	0.318362	0.783835
	Mandible_Cirque	0.0190773	0.00446265	0.0187056	0.012691	0.0183236	0.011398	0.0199926	0.00589626	0.0305267	0.0143154	0.0566526	0.0374882	0.0484885	0.00884485	0.0403052	0.0077441	0.0322596	0.00665068	0.023207	0.0157032	0.0184547	0.0126188	0.0259124	0.0195419	0.016842	0.0202839	0.022479	0.0227696	0.0235328	0.0256873	0.0371591	0.0183836	0.0481819	0.015308	0.0200967	0.0153182	0.0390507	0.0318701	0.0236022	0.026255	0.0208176	0.0294139	0.0239928	0.0273987	0.0205213	0.0270536	0.0225491	0.0346853
	Manhaul	0.00213158	0.00255621	0.00214762	0.00379477	0.0021164	0.00258093	0.00208638	0.00308487	0.00190583	0.00428596	0.0025969	0.00395912	0.00242464	0.00350062	0.00223801	0.00274143	0.00205463	0.00250307	0.00201838	0.00510401	0.00234672	0.00435599	0.00190404	0.00391001	0.00200993	0.00381314	0.00171661	0.00339192	0.00179067	0.00358128	0.00204022	0.00393725	0.00192523	0.00355072	0.00223599	0.0033218	0.0021009	0.00897029	0.00202281	0.00882171	0.00174382	0.0076808	0.00181855	0.00812073	0.00182891	0.00803897	0.0017208	0.00759676
	Marin	0.00766242	0.00568543	0.00747364	0.00787651	0.00688752	0.008972	0.00649278	0.00497624	0.00661788	0.00910112	0.00723761	0.00511679	0.00624807	0.00423414	0.00523807	0.00339302	0.00420429	0.0068389	0.00740312	0.0106939	0.00848373	0.00918598	0.00662309	0.00657521	0.00789468	0.00818315	0.00677006	0.00692374	0.0075947	0.00737584	0.00732145	0.00706461	0.00654439	0.00675049	0.00793716	0.00582977	0.00682956	0.0168419	0.00657998	0.01634	0.0056374	0.0140852	0.00513966	0.0130158	0.00618057	0.0154755	0.00592212	0.0142907
	Mariner	0.608138	0.173744	0.604784	0.431426	0.635622	0.610112	0.649536	0.447949	0.678199	0.706684	0.744202	0.48085	0.710482	0.48052	0.674697	0.18702	0.650648	0.180805	0.658459	1.03044	0.633008	0.442401	0.618693	0.660688	0.662273	0.549123	0.661386	0.635013	0.654877	0.527612	0.627168	0.485181	0.650093	0.582268	0.662015	0.34409	0.593432	0.900542	0.525515	0.959186	0.57065	1.04907	0.561472	1.08343	0.612716	1.14037	0.574422	1.17654
	Marret	0.995206	0.159552	0.993543	0.228278	0.99058	0.161148	0.988986	0.227495	0.994218	0.275768	1.03796	0.2424	1.03607	0.171178	1.03448	0.168538	1.0339	0.167527	1.03236	0.255767	1.03809	0.418255	0.998221	0.234491	0.942853	0.224844	1.01649	0.255476	0.970684	0.227143	1.07547	0.279418	1.01725	0.255267	0.872174	0.140472	0.960045	0.626179	0.953094	0.643426	1.05619	0.706783	1.04352	0.687595	1.0609	0.703986	1.06313	0.69591
	Matusevitch	3.40502	0.302301	3.39182	0.443395	3.36933	0.310433	3.36197	0.692745	3.29706	0.552801	3.44915	0.929565	3.4095	0.352716	3.38223	0.302128	3.36099	0.303523	3.43178	1.78028	3.63696	0.726653	3.70488	0.569052	3.56999	0.615534	3.70589	0.585131	3.84805	0.71622	3.82115	0.831731	3.79813	0.72165	3.56892	0.326574	3.84783	2.19907	3.84937	2.29679	3.92004	2.32389	3.82566	2.27099	3.90787	2.30479	3.81808	2.28465
	May_Glacier	2.7462	0.27413	2.73516	0.419022	2.70438	0.271295	2.68938	1.65413	2.61568	1.48909	2.47601	0.483483	2.47601	0.243133	2.47612	0.242058	2.47805	0.241193	2.49867	0.349024	2.53993	0.45603	2.58431	0.805943	2.44508	0.524098	2.67413	0.622957	2.46321	0.53769	2.5723	0.486112	2.48122	0.48931	2.55921	0.331013	2.42055	1.19517	2.47639	1.28676	2.56158	1.30323	2.70649	1.3741	2.75006	1.39581	2.84258	1.45375
	Mcleod	0.127675	0.0404776	0.126021	0.0575158	0.12158	0.0382858	0.118679	0.0372084	0.122905	0.0553825	0.144747	0.0763743	0.136475	0.0424528	0.128231	0.0400617	0.120626	0.0376777	0.124722	0.0983704	0.117524	0.0566953	0.110048	0.0549708	0.11429	0.0562865	0.118578	0.0622734	0.126234	0.0623827	0.135315	0.0673873	0.13149	0.062889	0.11565	0.0356489	0.126593	0.147185	0.122551	0.151991	0.1606	0.182367	0.151126	0.17448	0.159875	0.181604	0.153514	0.175657
	Mendelssohn	2.67475	0.420887	2.68028	0.656092	2.69313	0.425452	2.7027	0.427633	2.71851	1.02143	2.71965	0.434687	2.72225	0.444866	2.7214	0.429858	2.72001	0.56871	2.67636	0.672985	2.60649	0.649992	2.49757	0.600634	2.49429	1.02211	2.58974	0.820893	2.70126	1.12914	2.71266	1.24526	2.64279	0.655266	2.67483	0.433812	2.50691	1.60207	2.73222	1.88998	2.78256	1.78541	2.72766	1.73806	2.79806	1.78048	2.86135	1.82322
	Mertz	17.7101	0.649289	17.6509	1.24146	17.5631	0.647881	17.6099	2.10877	17.8198	5.68651	17.8098	1.94621	18.3417	2.71013	18.0501	8.4064	17.9038	0.660477	17.9531	4.75204	18.0973	4.44142	17.2445	3.26129	16.999	2.96002	17.2581	3.95047	16.6141	3.20581	17.7246	2.88261	17.9139	2.27361	17.6996	0.80338	17.5891	6.41939	17.3189	6.67789	18.0804	6.94665	18.1377	6.95034	18.19	6.93134	18.4569	7.02103
	Morse	0.364896	0.0288423	0.363008	0.057561	0.357775	0.0281019	0.354225	0.153764	0.338028	0.0937244	0.32028	0.0247333	0.303976	0.0235099	0.287769	0.0222869	0.271562	0.0210642	0.258174	0.0976693	0.273634	0.0652795	0.2336	0.0980212	0.253963	0.130463	0.298759	0.0786544	0.2359	0.116291	0.256946	0.0519864	0.24742	0.12422	0.24925	0.0492745	0.251495	0.113771	0.254451	0.121641	0.303288	0.151142	0.29215	0.147742	0.291197	0.148045	0.295056	0.14986
	Moscow_University	49.0904	2.32521	49.1388	7.59837	49.3243	2.32987	49.5536	6.92309	50.6048	10.7849	51.3419	2.79637	51.257	2.44091	51.1933	2.44273	51.1763	2.44872	51.1715	5.6428	50.443	7.9494	50.3846	8.8358	50.4322	8.68344	52.6695	6.79058	51.6631	11.0252	53.2034	6.85264	53.8572	8.71072	51.3822	5.49144	50.8513	20.5586	51.2802	23.6729	50.1101	33.2654	50.5978	24.048	50.1044	137.212	51.1465	47.1731
	Moubray	0.240204	0.0530831	0.23193	0.120616	0.209665	0.0478495	0.196431	0.0953928	0.178356	0.149923	0.178198	0.174371	0.18002	0.0416907	0.185055	0.0427096	0.192139	0.0440867	0.196353	0.170599	0.186757	0.134211	0.200532	0.147934	0.201576	0.14955	0.180398	0.131234	0.190281	0.153115	0.189085	0.125308	0.172731	0.0803318	0.220873	0.0856271	0.171605	0.161033	0.178993	0.218875	0.181856	0.185279	0.192344	0.211217	0.169849	0.191296	0.188293	0.222279
	Mulebreen	4.52203	0.336782	4.49758	0.594521	4.46016	0.326472	4.44373	0.455465	4.75178	1.87644	4.78541	1.60362	4.60616	0.331097	4.45758	0.317393	4.34198	0.308372	4.25266	2.78734	4.15433	1.42547	4.38232	3.45582	4.30459	1.47899	4.19807	1.21286	4.3862	1.16357	4.47221	1.12207	4.40703	0.836618	4.248	0.405679	4.22558	1.96734	4.06958	2.04798	4.30756	2.07879	4.34401	2.12101	4.32059	2.13772	4.33024	2.13472
	Myers	0.273917	0.0488412	0.274619	0.11795	0.277731	0.0501831	0.280228	0.0509722	0.288963	0.112167	0.325747	0.29491	0.409446	0.739006	0.393172	0.0512902	0.381861	0.0485918	0.372354	0.429107	0.384907	0.435191	0.332139	0.533135	0.306518	0.798501	0.334307	0.264819	0.322877	0.612702	0.317575	0.327449	0.296311	0.138631	0.245734	0.111295	0.27029	0.213102	0.274713	0.278469	0.302312	0.230144	0.324185	0.263176	0.321347	0.267134	0.316446	0.265487
	Nansen	1.56891	0.141217	1.56863	0.374078	1.58719	1.50819	1.59131	0.859447	1.58768	0.81408	1.72545	0.453336	1.71881	0.510911	1.70583	0.14317	1.75452	1.61601	1.68474	0.86875	1.58938	0.561166	1.57156	0.57591	1.50104	0.509383	1.49431	0.779378	1.5813	0.645906	1.6429	0.477841	1.68725	0.317157	1.52938	0.330977	1.55739	1.04559	1.58457	1.02848	1.48929	1.01429	1.53839	1.15728	1.44164	1.0407	1.47349	1.17401
	Nickerson	7.20258	0.881457	7.09091	1.5361	7.11205	2.23273	7.03837	4.77781	6.97969	4.16745	7.15271	2.32527	7.0325	0.844493	7.10313	2.30348	6.9053	4.59766	7.01476	4.16509	6.87984	2.69711	6.6988	2.51751	6.74066	4.30863	6.93888	3.95695	6.89946	3.28892	7.21344	2.79994	7.37624	2.67711	6.74162	1.33145	6.16077	3.41342	6.73207	3.96859	7.32841	4.127	7.21925	4.06226	7.1758	4.01534	7.13523	4.00446
	Ninnis	21.5231	1.16156	21.5436	1.96604	21.6328	1.18228	21.7153	1.19469	22.1118	6.35443	22.7572	5.67729	23.0897	2.86296	23.0983	4.46359	22.9225	1.28515	22.704	2.99895	22.7003	3.85045	22.183	4.04788	22.3668	4.55451	22.7874	4.79253	22.5862	2.86185	23.101	4.12359	22.863	4.53966	22.275	1.58706	23.0604	8.60718	23.1522	9.14533	24.0683	9.36194	24.1693	9.46566	24.0935	9.3786	24.3826	9.69125
	Nivl	4.10553	0.303762	4.05489	0.735237	3.9344	5.95135	3.94953	0.807233	3.87785	0.721157	3.81119	2.28405	3.75819	2.503	3.73446	0.282789	3.76653	0.282948	3.94012	2.16954	4.15468	3.54322	4.07725	2.68786	4.12073	2.95914	4.25536	2.19028	4.45656	2.21472	3.977	4.75629	4.07915	1.65771	4.0475	1.34576	4.15373	1.76195	4.35046	2.91317	4.16307	1.71329	4.12906	1.71051	4.10095	1.68866	4.14338	1.70402
	Noll	0.31625	0.0627054	0.321071	0.0938194	0.335292	0.0717094	0.344791	0.400551	0.300986	0.0887366	0.350906	0.130105	0.353224	0.069885	0.355444	0.0710545	0.357738	0.0722547	0.375655	0.254687	0.371157	0.161702	0.364591	0.178517	0.358477	0.11651	0.355456	0.119815	0.388712	0.209712	0.373552	0.148873	0.371247	0.117747	0.350743	0.0734827	0.362685	0.297242	0.363274	0.307041	0.370816	0.307626	0.37326	0.299401	0.381494	0.321369	0.369021	0.302376
	Nordenskjold	0.431347	0.0573039	0.432223	0.131648	0.434395	0.409473	0.438811	0.4901	0.450344	0.293891	0.46143	0.117245	0.434182	0.0911395	0.420318	0.0542363	0.421257	0.921057	0.428552	0.236829	0.431457	0.190967	0.429811	0.202611	0.426463	0.140236	0.456597	0.20129	0.479493	0.197528	0.466121	0.133472	0.442986	0.187783	0.397457	0.0865892	0.461979	0.275204	0.46421	0.292829	0.471906	0.379261	0.476596	0.314229	0.490729	0.366631	0.486845	0.344451
	Parker	0.0318716	0.00960506	0.031202	0.0169084	0.0314223	0.0109351	0.0321946	0.0335124	0.0328631	0.0238989	0.0341283	0.0153396	0.0343835	0.0106338	0.0345409	0.0100701	0.0346172	0.0101571	0.0349748	0.0363258	0.0263806	0.0172282	0.037561	0.0194392	0.0264437	0.0223334	0.0388274	0.0194504	0.03134	0.0218815	0.0361516	0.0171289	0.0284508	0.0316265	0.0258104	0.011197	0.0281938	0.0360149	0.0263182	0.0371365	0.0273501	0.0420448	0.0291531	0.0489949	0.0264357	0.0425677	0.0290227	0.0504344
	Perkins	0.0140755	0.00882441	0.0166711	0.0146109	0.0269394	0.0152975	0.0355488	0.0247562	0.0106075	0.0111387	0.0186067	0.024365	0.0169547	0.0117387	0.0133587	0.00664474	0.00969997	0.00482239	0.0156718	0.0262561	0.028987	0.0231554	0.0240623	0.0199122	0.0126048	0.0148632	0.0196502	0.0197765	0.0191564	0.0179594	0.0121611	0.0136761	0.017424	0.0163291	0.0107553	0.00678979	0.0097502	0.0239717	0.00727706	0.0181371	0.00820476	0.0196394	0.00671794	0.0168928	0.00697032	0.0171594	0.00723072	0.0175176
	Philbin_Inlet	0.277116	0.464048	0.422851	0.0965203	0.416752	0.0498294	0.415454	0.0487992	0.43251	0.110275	0.476028	0.0533791	0.515563	0.0572665	0.554376	0.0771233	0.59471	0.0650443	0.644721	0.104583	0.664377	0.124823	0.659457	0.66076	0.637434	0.409262	0.656348	0.107399	0.638806	1.2152	0.55711	0.207987	0.509305	0.245366	0.464229	0.0881381	0.472765	0.305737	0.49989	0.360855	0.618407	0.304473	0.620534	0.287807	0.597864	0.273875	0.619967	0.302851
	Pine_Island	100.126	13.7916	101.067	7.27281	104.468	3.15574	106.845	5.77397	109.708	11.0228	114.407	5.4153	116.084	9.11238	118.596	7.25855	120.822	8.59384	124.225	14.6508	126.278	15.216	131.283	13.5936	132.86	12.1155	134.533	14.0799	135.041	14.4616	134.925	12.785	133.056	6.96748	130.284	4.15442	129.619	45.5279	130.503	35.411	135.09	49.4627	136.873	50.1168	142.073	52.0985	146.897	53.9169
	Porter	0.282393	0.0323149	0.283116	0.0658956	0.284628	0.0329201	0.285697	0.0332366	0.285012	0.0683413	0.308043	0.20506	0.312259	0.31524	0.294931	0.0369558	0.277874	0.0344491	0.252602	0.0512659	0.243358	0.403335	0.250794	0.0843892	0.267824	0.1349	0.276765	0.0935514	0.269884	0.129524	0.296848	0.311401	0.295962	0.123841	0.273946	0.0735215	0.225027	0.126779	0.295237	0.167651	0.274927	0.142642	0.293777	0.15795	0.336452	0.191077	0.333238	0.18486
	Pourquoi_Pas	2.46611	0.307487	2.46663	0.460539	2.47587	0.31535	2.486	2.98437	2.33416	0.671326	2.62171	0.73168	2.51027	0.33557	2.37199	0.315557	2.23641	0.300388	2.03438	0.433024	2.4795	1.3312	2.66286	0.562999	2.53434	0.968389	2.48061	0.63293	2.61282	0.63993	2.54125	0.607611	2.6107	0.544291	2.57538	0.35669	2.54237	1.3305	2.52351	1.37999	2.58695	1.38483	2.62212	1.37003	2.62831	1.39601	2.72762	1.43139
	Prince_Harald	8.47028	1.72015	8.46847	2.70104	8.50187	1.73173	8.55704	2.58927	8.48887	5.11704	8.73198	2.89028	8.75892	1.81614	8.79305	1.81922	8.8488	1.82545	8.90209	4.11154	8.80969	3.342	8.73238	2.99371	8.58718	3.63212	8.62095	3.35354	9.06765	3.79555	9.97097	3.71071	10.9064	3.57701	9.95529	2.55788	8.7779	6.55315	8.61787	7.04646	8.56056	5.92146	8.74043	5.90796	8.5961	6.50071	8.67371	6.5796
	Publications	9.29743	0.540151	9.28483	1.09807	9.27946	0.539393	9.31775	0.911873	9.69109	1.2607	10.2836	1.43838	10.0468	1.27942	10.0289	2.45483	10.4154	1.66569	9.9631	2.59859	9.34463	2.56381	9.69862	2.13845	9.75235	1.98887	10.221	2.55384	9.96361	2.38009	10.5034	1.68813	10.0803	1.69049	9.51847	0.821995	10.0161	3.91253	9.95029	4.1662	10.2145	4.16479	10.1354	4.11858	10.3814	4.23308	10.357	4.21677
	Quar	1.19129	0.0893203	1.19436	0.406891	1.20334	0.0897568	1.20949	0.0901459	1.22892	0.399898	1.27024	0.266229	1.24064	0.0961051	1.21182	0.0938872	1.18651	0.0919558	1.1556	0.241734	1.15334	0.392188	1.26928	0.962173	1.33165	0.183262	1.43378	0.661839	1.51781	0.676572	1.48943	0.24544	1.52408	0.807067	1.4833	0.43675	1.20028	1.42457	1.26058	1.62456	1.37602	2.49101	1.31583	3.27473	1.34998	3.95918	1.36253	2.6877
	Quatermain_Point	0.00393476	0.00441777	0.00378671	0.00671496	0.00350527	0.00406176	0.00365007	0.0137315	0.00403785	0.00891611	0.00447443	0.00775485	0.00409345	0.00561964	0.00365374	0.00432392	0.00340889	0.00405439	0.00389581	0.011348	0.00459448	0.00685854	0.00322114	0.00663583	0.00443181	0.00812988	0.00504095	0.0098506	0.00360611	0.00748904	0.00382011	0.0067838	0.00403095	0.00906176	0.00350355	0.00638865	0.00385167	0.0150744	0.00434723	0.017958	0.00471584	0.0192032	0.00435743	0.0200964	0.00461236	0.020448	0.00461456	0.0192207
	Rayner_Thyer	12.1525	0.347546	12.168	0.700574	12.2336	0.355443	12.2865	0.360386	12.4058	0.701691	12.644	0.872172	12.8313	2.9631	12.5893	0.394077	12.3785	0.387086	12.1623	2.55282	11.9271	3.07816	11.6536	1.68452	11.7682	1.44701	11.9471	1.16319	12.1328	2.02858	12.2569	1.77485	12.3301	1.39261	11.9693	0.549843	12.2441	4.51474	12.3307	4.78375	12.2584	4.73428	12.2113	4.71667	12.3346	4.74655	12.3413	4.75072
	Rennick	4.40906	0.828312	4.39973	1.47788	4.38174	1.56545	4.36684	1.19634	4.42133	1.73037	4.52559	1.72822	4.49307	1.67248	4.45377	3.13234	4.3704	0.794797	4.39285	2.4397	4.63561	2.16337	4.662	2.11781	4.39051	2.04232	4.36878	2.14182	4.45036	2.24111	4.60885	1.98799	4.50811	1.88456	4.41796	1.05074	4.64692	4.1128	4.56496	4.34198	4.70798	4.31535	4.69033	4.33278	4.68925	4.32166	4.71978	4.37784
	Richter	0.535289	0.633466	0.541016	0.906767	0.548962	0.696958	0.551564	0.685786	0.540832	0.915918	0.604746	0.707724	0.59268	0.677319	0.594282	0.69589	0.598847	0.724525	0.658045	1.11764	0.597299	0.999766	0.57277	0.92057	0.60671	1.05501	0.562043	0.904322	0.619131	1.00349	0.665604	1.07134	0.667506	1.07719	0.597066	0.696388	0.61115	2.39986	0.618494	2.52209	0.652826	2.52881	0.663045	2.56126	0.656831	2.55752	0.661937	2.56207
	Riiser_Larsen	16.4035	19.2437	16.5333	2.72464	16.7683	1.23167	16.9757	2.28801	17.3668	4.16492	17.9245	5.7134	17.8912	3.18997	17.8486	1.33211	17.8342	1.32887	17.8837	2.76709	17.9113	3.92825	17.9502	5.82549	17.4826	5.36635	17.9655	5.40502	18.1508	5.1208	18.1007	4.02447	18.4468	6.08038	17.8466	2.22878	17.7083	8.01721	17.523	8.5664	18.1445	8.25606	18.3464	8.38093	18.2237	8.17153	18.2203	7.58885
	Ronne	196.852	103.347	197.415	28.147	198.893	38.1326	199.999	42.4214	201.674	100.37	200.598	64.5851	198.561	31.894	199.35	29.424	199.329	54.8171	199.128	42.7166	198.713	46.2066	198.585	34.7014	199.396	43.9446	199.841	55.0087	199.848	50.0426	199.789	57.6784	199.651	25.7421	199.083	14.3633	200.087	79.7282	198.237	84.5827	205.206	83.5567	205.542	83.4267	206.654	83.7553	206.477	83.7991
	Rose_Point	0.154379	0.0625125	0.153293	0.0899066	0.158277	0.0633961	0.164428	0.11059	0.17957	0.223951	0.180668	0.211436	0.141606	0.067887	0.103776	0.0446372	0.0693753	0.0275856	0.064105	0.0569723	0.0689996	0.0969262	0.0669459	0.0388462	0.0541858	0.141419	0.0849872	0.125685	0.0603435	0.14672	0.068411	0.100691	0.0894308	0.0543372	0.0950424	0.049487	0.0482377	0.0821518	0.0586276	0.108595	0.0608625	0.0915109	0.0579211	0.0838826	0.0606673	0.0891198	0.0541222	0.0787593
	Ross_East	53.5319	5.1932	53.4026	12.1648	53.6122	22.4069	52.1936	13.647	51.6684	14.3782	52.8614	11.2106	51.951	6.30029	52.5233	9.51411	52.5262	15.4815	52.1751	12.8583	52.1511	10.9656	51.7065	10.9641	51.3672	13.1463	50.8596	10.8205	50.709	9.74928	50.809	11.3379	50.0027	13.2423	49.3265	5.12575	49.6599	22.6264	49.746	25.0778	50.8661	23.8924	50.8825	24.0136	51.0461	24.1049	51.079	24.1379
	Ross_West	113.014	6.41034	112.546	27.4129	111.731	14.8592	110.995	15.5363	109.589	25.5954	108.731	14.4679	108.377	6.97253	107.288	11.4065	106.164	12.3935	105.382	21.6051	104.343	24.0706	102.757	23.9525	101.091	24.6827	101.726	21.9973	101.126	20.3343	100.981	19.963	100.532	23.1721	99.6888	13.5639	100.475	60.4524	99.9723	62.3641	95.6384	59.1159	94.846	58.8868	96.2848	59.6538	96.302	59.669
	Rund_Bay	0.306401	0.102649	0.321508	0.166166	0.368428	0.118149	0.404476	0.174053	0.392759	0.372997	0.437178	0.301264	0.417737	0.157516	0.404132	0.129953	0.39538	0.12603	0.444261	0.464427	0.444148	0.387053	0.429362	0.462157	0.429795	0.342511	0.436812	0.385673	0.421142	0.390425	0.436761	0.314758	0.418868	0.341957	0.342933	0.121254	0.375139	0.449634	0.329871	0.438606	0.351625	0.445261	0.391207	0.488346	0.393674	0.481519	0.393582	0.491769
	Rydberg_Peninsula_1	0.358249	0.0403488	0.360676	0.0662756	0.367636	0.0418692	0.371662	0.0426388	0.387089	0.0698636	0.425134	0.162657	0.477659	0.0982417	0.456101	0.0486482	0.442909	0.0473871	0.430151	0.222815	0.386554	0.0713233	0.354929	0.0689955	0.365348	0.1229	0.365336	0.0584885	0.366646	0.08526	0.393162	0.103476	0.392686	0.0716221	0.357405	0.0420802	0.321401	0.153123	0.301433	0.160381	0.404327	0.194363	0.4076	0.196937	0.412216	0.197447	0.414998	0.201308
	Rydberg_Peninsula_2	0.317451	0.022563	0.318595	0.0430071	0.32195	0.0228667	0.323871	0.0230188	0.327768	0.0376057	0.332517	0.087722	0.317698	0.039594	0.313364	0.0225772	0.309106	0.0222248	0.303329	0.0340231	0.296648	0.0456914	0.283034	0.149787	0.289089	0.0788702	0.303972	0.0738887	0.318901	0.129911	0.313556	0.0936541	0.296794	0.0474617	0.303984	0.0270473	0.303712	0.137056	0.312269	0.138717	0.326138	0.15055	0.332401	0.154219	0.32691	0.15082	0.31231	0.146625
	Sandford	0.755568	0.0640273	0.759374	0.0960731	0.771191	0.0709724	0.778984	0.152861	0.801506	0.188983	0.85291	0.0712191	0.840387	0.0714372	0.828029	0.0716576	0.81531	0.0718799	0.799235	0.231363	0.834268	0.146895	0.79881	0.171538	0.896013	0.152161	0.911806	0.163345	0.816533	0.133444	0.906062	0.154604	0.845324	0.160148	0.828581	0.0843917	0.828208	0.389272	0.83628	0.406983	0.847738	0.399013	0.829311	0.390545	0.836453	0.396709	0.810623	0.384933
	Shackleton	36.9276	2.54911	36.9139	4.28829	36.8546	2.53577	36.8404	2.59345	36.9602	5.92561	37.4259	2.98088	37.9335	2.74217	38.5376	8.64098	38.4282	2.63656	38.3063	7.66702	38.3926	13.2921	38.5229	10.6708	38.5187	8.63816	38.6712	13.7591	38.1436	14.2919	38.7754	19.196	39.3369	5.82233	39.1726	3.42178	38.4886	17.3465	37.897	17.9458	38.0674	17.8922	38.0373	17.9318	38.0585	17.9506	38.2041	18.0443
	Shirase	17.788	0.8819	17.7999	1.83509	17.8359	0.901481	17.8781	1.16232	18.3848	2.55685	18.4404	2.9438	18.5051	0.906618	18.5543	0.907979	18.6375	0.914813	18.6141	2.76871	17.6545	2.23916	18.0101	1.88135	18.5176	2.40728	18.7591	2.65861	18.6993	3.41904	18.9886	4.04358	18.5022	1.90718	17.9365	1.36138	17.3605	7.3838	17.0005	7.37272	17.3591	7.42121	18.0135	7.83057	17.9705	7.80574	18.3116	7.96407
	Skallen	0.961519	0.100446	0.965756	0.174168	0.977797	0.10118	0.986457	0.178516	1.03854	0.360279	1.09101	0.315822	1.09072	0.110486	1.08992	0.109976	1.08947	0.10975	1.09549	0.26445	1.06066	0.229786	1.01499	0.231004	1.00946	0.277041	1.04163	0.312481	1.05705	0.354728	1.10035	0.397222	1.04569	0.211236	0.957351	0.126567	0.936296	0.47491	0.925678	0.494231	0.949906	0.4945	1.00203	0.516616	0.99916	0.518775	0.998754	0.518394
	Slava	1.62179	0.335034	1.61846	0.527082	1.60748	0.32631	1.60166	0.322444	1.59395	0.535679	1.58694	0.358427	1.6014	0.409819	1.61142	0.321844	1.62327	0.321814	1.62154	0.645153	1.58279	0.538623	1.51683	0.585796	1.45158	0.710996	1.51955	1.10974	1.63098	0.716469	1.79111	0.652794	1.93845	0.904887	1.80665	0.574957	1.83434	1.51531	1.62223	1.37384	1.71589	1.37566	1.77679	1.47949	2.04006	1.60735	2.08406	1.68144
	Smith_Inlet	0.0408995	0.0363079	0.040376	0.0533468	0.0385977	0.0361498	0.0387477	0.0427924	0.0392163	0.0624889	0.0376195	0.0383048	0.0389777	0.0312181	0.0398295	0.0317115	0.0410348	0.0323819	0.0428109	0.0673558	0.0405012	0.0490697	0.0355183	0.0513162	0.0440973	0.0573108	0.0435004	0.0576463	0.0476858	0.0574366	0.0399797	0.0492113	0.0398471	0.0483468	0.039247	0.0354019	0.0401956	0.119717	0.038251	0.118339	0.0439099	0.12158	0.0446774	0.126463	0.039497	0.115607	0.0469085	0.126424
	Sorsdal	1.11009	0.0507667	1.12847	0.140517	1.18327	0.0541833	1.2211	0.947903	1.28386	1.24821	1.30373	0.216348	1.29598	0.173646	1.28945	0.127848	1.29129	0.50677	1.24731	0.618098	1.24443	0.568608	1.31553	0.677081	1.33349	0.56972	1.11626	0.640048	1.16024	0.719422	1.20623	0.717925	1.20925	0.225752	1.20699	0.14081	1.21309	0.628304	1.1138	0.618698	1.17521	0.61279	1.16923	0.611328	1.20239	0.629107	1.17111	0.629311
	Stange	19.4972	1.30132	19.4934	2.24103	19.5134	1.20823	19.5246	2.0711	19.8478	2.60698	20.602	3.65866	19.8249	2.70091	19.8578	1.23366	19.917	1.42509	20.0022	5.17038	19.9756	2.80497	19.8832	2.57165	20.0784	2.24589	20.2038	4.04093	20.4435	2.00783	20.5534	3.15059	20.8005	3.0569	20.4472	1.44017	19.3912	8.35887	19.7355	8.60063	21.1304	9.37513	21.2659	9.39305	21.3081	9.49623	21.5218	9.61742
	Sulzberger	14.1045	1.31184	14.1465	3.3709	14.4462	4.94539	14.3258	3.11867	14.386	5.93781	14.535	5.05384	14.4365	1.50159	14.4356	2.46802	14.5407	3.58604	14.6911	4.29205	14.7391	4.87962	14.8858	4.94001	15.013	4.62901	15.3622	5.98675	15.6112	4.11271	16.1505	4.88746	16.5514	4.99282	16.7547	2.70243	15.2181	7.77808	15.9213	8.58057	15.7516	8.02456	15.5852	7.87004	15.8842	8.02528	15.8601	8.02582
	Suter	0.00254514	0.00335557	0.00249215	0.00511211	0.00242115	0.00526823	0.00241246	0.00622963	0.00247137	0.00601869	0.00342641	0.00479033	0.00351878	0.00437957	0.0035486	0.00425212	0.00355426	0.00432094	0.00362314	0.00892179	0.00277865	0.00546277	0.00140525	0.00324381	0.00163768	0.00364083	0.00232313	0.00548973	0.00186382	0.00403995	0.00229216	0.00437899	0.00276577	0.00576067	0.00183643	0.00250886	0.00187407	0.00865399	0.00209693	0.0111551	0.00246518	0.0134413	0.00249867	0.0133807	0.00242328	0.0139173	0.00254266	0.0134278
	Suvorov	1.27026	0.631436	1.27994	0.902211	1.30807	0.644104	1.32578	0.650223	1.38022	0.958343	1.49603	0.95062	1.48339	0.719051	1.46838	0.714233	1.45511	0.709641	1.48803	1.09858	1.48298	1.05257	1.46112	1.03482	1.41712	0.993721	1.39911	0.9835	1.35824	0.994555	1.41709	1.07033	1.38552	0.999211	1.44993	0.70133	1.42811	2.4839	1.41602	2.57621	1.42517	2.49454	1.45212	2.51194	1.47621	2.58865	1.44282	2.48213
	Swinburne	4.40079	0.869989	4.36047	1.32764	4.34113	1.59057	4.26092	1.25445	4.14974	1.72636	4.27021	1.20654	4.27129	1.41751	4.32008	1.6229	4.289	1.54121	4.39592	1.77541	4.26394	1.90063	4.31212	1.43413	4.09491	1.62568	3.89105	1.4576	3.94829	1.36096	4.19512	1.43933	4.58838	1.49992	4.32213	0.914215	3.97882	3.06387	4.02787	3.18818	4.21356	3.28102	4.22374	3.24059	4.37976	3.36702	4.41654	3.33256
	Telen	0.448937	0.0668935	0.448957	0.101967	0.448835	0.0664	0.448906	0.228999	0.461799	0.205547	0.503862	0.180917	0.489479	0.072365	0.477297	0.0707459	0.466882	0.0695787	0.473479	0.165566	0.442409	0.113363	0.427148	0.116714	0.441914	0.128724	0.403474	0.123011	0.478424	0.161471	0.480942	0.20667	0.476703	0.110994	0.438967	0.0687158	0.435327	0.278303	0.439767	0.290937	0.460188	0.295102	0.472843	0.302154	0.518523	0.332402	0.507451	0.323917
	Thomson	0.589672	0.229643	0.591468	0.31499	0.595908	0.21882	0.598878	0.251347	0.582777	0.313109	0.587171	0.475426	0.664657	0.300925	0.676164	0.25165	0.702718	0.611449	0.558822	0.626755	0.571669	0.318105	0.636278	0.586885	0.618473	0.374842	0.621114	0.464213	0.599453	0.514124	0.580467	0.377663	0.62783	0.36416	0.62791	0.245795	0.597145	0.848144	0.59793	0.883578	0.601397	0.852323	0.60055	0.842632	0.613974	0.8529	0.625159	0.865012
	Thwaites	107.1	35.5672	107.917	7.0958	110.129	3.42086	111.676	17.2357	112.732	16.1399	115.915	9.77104	116.744	8.49843	114.777	10.5476	115.179	10.1631	118.971	13.2572	120.359	9.63341	122.887	7.67835	125.77	11.1153	126.731	8.31594	130.019	9.04553	131.325	8.92759	133.619	7.42208	127.89	4.24768	130.36	45.8801	131.051	35.2584	135.967	50.6844	136.919	51.0725	139.262	51.9908	140.551	52.5385
	Tinker	0.00554901	0.00897017	0.00575172	0.0133305	0.00586279	0.00897669	0.00591647	0.0109921	0.00631543	0.0178074	0.008277	0.0132242	0.00778407	0.0113655	0.00713444	0.0104799	0.00652728	0.0097075	0.00613335	0.0175849	0.00588791	0.0131272	0.00633442	0.0146033	0.00672376	0.0153324	0.00633616	0.0156873	0.00576357	0.0134719	0.005408	0.0123973	0.00606892	0.0171537	0.00702791	0.0114997	0.00663436	0.0361225	0.00631729	0.0362407	0.00597541	0.0354687	0.00576729	0.0342506	0.00618193	0.0369288	0.0060642	0.0365967
	Totten	89.9938	3.38903	89.7067	11.6203	88.9093	3.34355	88.435	3.32388	87.8526	9.70052	87.6437	4.17476	87.882	3.31348	88.3657	3.33696	89.3374	3.3778	89.9056	8.30209	88.6351	10.2847	89.4083	9.16085	92.3175	9.06516	91.2791	14.4612	93.0995	16.4536	92.6773	12.3398	94.1739	11.8582	91.5956	6.33726	89.0893	36.864	89.414	36.8411	89.7953	33.7697	90.7027	35.9806	91.3797	33.1035	92.3483	35.6054
	Tracy_Tremenchus	0.587901	0.196556	0.581164	0.305528	0.563072	0.182464	0.553648	0.177094	0.565855	0.287479	0.632588	0.360558	0.626079	0.319821	0.609536	0.228343	0.587322	0.193005	0.594793	0.302998	0.70621	0.675767	0.698806	0.701208	0.60152	0.690462	0.658721	0.534799	0.693787	0.636994	0.673438	1.592	0.61095	0.368051	0.544273	0.211439	0.626064	0.77294	0.627789	0.83633	0.680274	0.873026	0.654336	0.82492	0.647471	0.825048	0.67603	0.876552
	Tucker	0.0768737	0.0786944	0.076604	0.126646	0.0795506	0.125518	0.0789591	0.0973445	0.0762074	0.128899	0.0985226	0.125349	0.0896546	0.110702	0.0814782	0.0697058	0.07532	0.0649964	0.0782692	0.154401	0.0705606	0.114696	0.0811075	0.139853	0.073716	0.139789	0.0767094	0.154234	0.0651679	0.123055	0.0742106	0.131685	0.0763168	0.131581	0.0947961	0.10312	0.0674822	0.251187	0.062827	0.252858	0.0766753	0.270252	0.0716694	0.289207	0.0724455	0.277662	0.0710265	0.270017
	Underwood	7.12127	0.507202	7.1577	1.91537	7.26643	0.518852	7.34169	1.78508	7.31611	1.43189	7.62744	9.27647	7.59683	0.54735	7.57651	0.543337	7.57053	0.54063	7.59076	2.01138	7.74164	5.7325	7.69357	2.29844	7.63736	2.30521	7.78011	3.04046	7.43023	3.38462	7.50791	4.5228	7.96587	2.65276	7.83893	0.76467	7.58819	7.83208	6.75744	7.32652	7.15621	8.02282	7.57666	8.08361	7.04526	7.37351	7.23092	7.64926
	Utsikkar	1.12765	0.133761	1.11905	0.200861	1.09517	0.126299	1.0805	0.136376	1.10893	0.226174	1.20091	0.216521	1.1759	0.143548	1.1615	0.136105	1.14833	0.128954	1.15597	0.503865	1.18674	0.283998	1.14943	0.800127	1.08333	0.393345	0.980753	0.345349	1.0411	0.345042	1.0946	0.345501	1.12222	0.230785	1.03469	0.124634	1.06137	0.572636	1.0208	0.586906	1.11698	0.624526	1.10972	0.623944	1.08536	0.609868	1.1007	0.617928
	Venable	14.4024	35.8132	14.6618	2.67659	14.6272	1.63548	14.611	3.0682	15.0015	6.6763	14.6543	5.26784	14.4464	4.06941	14.787	1.65817	15.1951	2.37663	14.6631	2.63788	14.1074	3.64029	14.4331	2.72046	14.5716	5.27983	14.6031	3.62664	14.7271	3.16902	14.5258	4.72521	14.4298	2.8292	14.1172	1.65625	14.1118	7.48028	13.4347	7.36621	14.0117	7.69794	14.6082	7.91434	14.7867	8.04584	14.9082	8.19105
	Verdi	0.662987	0.147306	0.66241	0.218047	0.66007	0.147238	0.658508	0.147233	0.65895	0.2179	0.660253	0.147337	0.663352	0.147406	0.663652	0.147417	0.664624	0.152613	0.667262	0.213755	0.678554	0.220775	0.694765	0.222874	0.717858	0.22939	0.718043	0.222518	0.718315	0.230991	0.727361	0.233918	0.760968	0.271403	0.733133	0.18203	0.694462	0.617678	0.735352	0.716387	0.79676	0.702487	0.800765	0.699346	0.82267	0.715853	0.87191	0.753379
	Vigrid	3.33231	0.249646	3.31907	0.482642	3.30513	0.246998	3.31435	0.865881	3.30978	0.491298	3.34468	2.36955	3.30235	0.459374	3.25247	0.247761	3.20709	0.244465	3.14249	3.05757	2.96021	2.70637	3.08017	2.00777	3.1867	1.64439	3.24666	1.60856	3.19016	1.35677	3.01579	1.14536	2.91781	0.851565	3.00066	0.533736	2.99607	1.37764	2.82432	1.80172	2.97061	1.28776	3.05729	1.33091	2.90974	1.25208	2.93778	1.26829
	Vincennes_Bay	12.6039	0.75134	12.5939	1.17913	12.5669	0.751602	12.562	0.973967	12.6224	1.17765	13.2423	2.46448	13.081	0.797311	12.9128	0.785374	12.7468	0.773637	13.1363	3.52144	12.9234	3.43668	12.8418	1.72571	12.1509	2.37042	12.751	2.65017	12.9115	1.563	12.8699	3.88882	13.1866	1.87024	12.5513	1.04008	12.7313	5.11914	12.5242	5.99178	12.5241	5.16588	13.1874	5.37669	13.34	5.48882	13.374	5.45053
	Voyeykov	3.05001	0.300351	3.07966	0.461613	3.17362	0.307319	3.24602	0.797062	2.71785	0.735245	3.08417	0.379009	2.98742	0.285484	2.89058	0.271738	2.79772	0.25879	2.77872	1.04041	2.93589	0.459588	2.70289	0.532797	2.70723	0.531096	2.83215	0.63627	2.88962	0.715528	2.89707	0.653975	2.8793	0.532696	2.73699	0.32234	2.90081	1.51206	3.04419	1.52384	3.21136	1.53992	3.12827	1.52964	3.21118	1.57272	3.24766	1.58623
	Walgreen_Coast_1	0.399141	0.407964	0.404641	0.14221	0.420529	0.076877	0.431184	0.0998654	0.4474	0.169277	0.475151	0.632407	0.469671	0.0920007	0.472826	0.121843	0.472975	0.31962	0.454078	1.19707	0.472809	0.158759	0.498686	0.299274	0.562062	0.177315	0.521357	0.153568	0.507643	0.147767	0.473733	0.293177	0.511321	0.233603	0.486825	0.107693	0.492022	0.39328	0.422401	0.37464	0.517942	0.385142	0.540235	0.401357	0.537268	0.402818	0.575281	0.434673
	Walgreen_Coast_2	0.327952	0.0606888	0.328024	0.0912944	0.328094	0.0606945	0.327776	0.0606976	0.327948	0.0904528	0.328302	0.0809593	0.328524	0.07329	0.328121	0.0606577	0.327756	0.0767572	0.327138	0.113926	0.327071	0.0879991	0.323538	0.0913267	0.304857	0.0842455	0.330713	0.0868457	0.323391	0.0916536	0.307104	0.115282	0.306654	0.119482	0.292086	0.0631381	0.260597	0.210615	0.277207	0.241223	0.355118	0.253375	0.30036	0.236851	0.271258	0.221721	0.329194	0.247033
	Watt_Bay	0.530539	0.0475381	0.532186	0.160726	0.543522	0.0485417	0.558719	0.049716	0.584682	0.117703	0.635258	0.56505	0.632777	0.187527	0.722812	0.996217	0.634832	0.0557103	0.641558	0.804573	0.644971	0.723954	0.586134	1.09227	0.57662	0.453154	0.607722	0.557384	0.590162	0.53384	0.733948	0.909631	0.852696	0.492639	0.628543	0.234371	0.58079	0.285848	0.573786	0.367058	0.634143	0.300913	0.666765	0.313729	0.541525	0.264688	0.647989	0.307832
	West	43.7505	2.33474	43.6104	4.83339	43.1686	2.29607	42.9811	7.32478	42.7416	5.66643	42.3684	7.7107	41.8487	3.36296	41.1917	2.21167	41.4334	2.22714	42.7454	13.8318	42.8221	10.3194	43.8069	12.0342	42.4747	8.49481	43.4611	10.0351	43.1165	8.12276	41.6573	11.2326	42.3487	7.40084	44.9062	3.20816	43.2662	16.4406	45.2765	18.1452	46.87	18.3909	47.2805	18.5806	47.3031	18.5605	47.2277	18.5415
	Whittle	0.993239	0.391091	0.997124	0.557667	1.01378	0.388066	1.02067	0.401902	1.01381	0.556052	1.00412	0.483432	1.00946	0.37472	1.01475	0.374695	1.01774	0.374354	1.00622	0.531429	0.969002	0.668648	1.00279	0.70787	0.982722	0.581471	1.01997	0.719863	1.03871	0.697804	1.06641	0.669087	1.12929	0.630789	1.12568	0.429956	1.06153	1.5009	0.970828	1.68978	1.02926	1.73714	1.00625	1.95841	1.01465	2.03775	1.01952	1.97917
	Wilkins	10.1665	2.72947	10.1522	4.15031	10.1123	2.7308	10.09	3.14541	10.1568	6.43618	10.3247	3.91266	10.3531	4.95043	10.4193	3.57356	10.3386	5.03233	10.4261	5.01363	10.1812	4.24887	10.0436	4.73948	10.1171	5.95157	9.95229	5.35711	10.0745	5.99098	10.1875	5.8257	9.97025	4.17589	9.81112	2.88744	10.142	9.93989	10.4803	10.9922	10.7528	10.7487	10.5293	10.7628	10.5517	10.3768	10.6779	10.5823
	Wilma_Robert_Downer	9.98652	0.94128	10.0413	1.58056	10.2467	0.968151	10.4067	1.36606	10.3637	4.95516	10.5861	2.90527	10.3424	4.7797	10.1078	0.97624	9.9856	0.961424	10.0204	3.25134	9.8746	3.64251	10.5201	4.38199	10.4984	3.7019	10.3578	4.01599	10.6412	3.42042	10.6523	3.5398	10.6356	3.04547	10.6596	1.1288	10.5318	7.0284	10.5529	7.37313	10.6186	7.31727	10.6488	7.39712	10.037	6.98523	9.91591	6.90264
	Withrow	0.489942	0.431957	0.494637	0.627732	0.51113	0.566379	0.49622	0.461006	0.467024	0.639028	0.482156	0.46611	0.469549	0.439838	0.460205	0.43532	0.454796	0.43382	0.452654	0.776501	0.398778	0.659112	0.399514	0.587167	0.421442	0.628177	0.410513	0.575123	0.448351	0.632988	0.469573	0.650497	0.533429	0.737423	0.522308	0.463506	0.441685	1.4742	0.472667	1.64387	0.50153	1.68084	0.487775	1.63201	0.512357	1.68109	0.492757	1.63436
	Wordie	18.1174	5.89874	17.4237	7.62871	16.8409	5.52534	16.5179	5.43455	17.4102	8.10442	17.535	7.08517	17.4627	5.78842	17.6372	6.31699	9.18838	4.3947	9.61731	5.01389	10.3485	6.37713	7.96329	4.11245	6.06274	3.72399	6.25668	6.56609	7.54668	4.92536	8.18059	5.34426	8.45044	4.91695	7.55182	4.25178	6.96877	4.00164	7.75646	5.67428	8.00899	5.85967	8.01088	4.88008	8.81177	4.02154	8.6391	3.92633
	Wylde	0.00564042	0.00597128	0.00562083	0.00887418	0.00574126	0.00900911	0.00597879	0.00712546	0.00570529	0.0104264	0.00556469	0.00716224	0.00522892	0.00607145	0.00487841	0.00559994	0.00456132	0.00515225	0.00539926	0.0120262	0.00735769	0.0121839	0.00504782	0.00946586	0.00513877	0.00868005	0.00558918	0.0105195	0.00534335	0.00936484	0.00463711	0.00833943	0.00495663	0.00951021	0.00646294	0.00755224	0.00501145	0.0198976	0.00475173	0.0199331	0.00434251	0.0188234	0.00468164	0.0199136	0.00448838	0.0198315	0.00456793	0.0192504
	Zelee	0.430752	0.0423937	0.422176	0.0683024	0.400089	0.0912764	0.336706	0.672957	0.420158	0.187684	0.486114	0.328639	0.499866	0.0478005	0.514221	0.0493282	0.529737	0.051006	0.541545	0.280057	0.471417	0.145439	0.462807	0.18063	0.456156	0.105038	0.446318	0.164969	0.429866	0.108101	0.403502	0.125514	0.426151	0.108249	0.518702	0.0596466	0.432722	0.248013	0.427694	0.249912	0.418627	0.245305	0.379689	0.224383	0.351825	0.214981	0.383896	0.229459
	Zubchatyy	0.410677	0.094268	0.412589	0.172491	0.417297	0.0955605	0.420025	0.0962156	0.412285	0.171467	0.427114	0.284941	0.429061	0.463063	0.40385	0.0935984	0.398949	0.0919518	0.408003	0.273375	0.446846	0.303106	0.43844	0.24034	0.450501	0.310011	0.469242	0.248107	0.585831	0.438232	0.538586	0.691252	0.436592	0.240952	0.417463	0.139697	0.41309	0.372207	0.423349	0.416108	0.436806	0.365321	0.472784	0.395674	0.504414	0.418814	0.505366	0.429159
	Antarctic Ice Shelves	1838.8	130.55	1837.52	52.9412	1846.16	51.855	1852.87	65.7178	1867.66	121.848	1888.81	82.2761	1893.64	44.4713	1896.15	46.9983	1886.35	69.4904	1898.15	75.9155	1896.19	74.8362	1900.55	70.5037	1904.09	75.0862	1917.99	86.4168	1929	79.8401	1943.14	87.6566	1954.34	57.6309	1913.15	31.476	1905.11	159.953	1907.73	161.397	1952.14	166.081	1959.45	178.864	1968.77	224.798	1987.59	177.394
[truncated: 2 more columns]

## Sheet: Calving
		Calving flux (Gt yr-1)
		1997.5		1998.5		1999.5		2000.5		2001.5		2002.5		2003.5		2004.5		2005.5		2006.5		2007.5		2008.5		2009.5		2010.5		2011.5		2012.5		2013.5		2014.5		2015.5		2016.5		2017.5		2018.5		2019.5		2020.5
	Ice shelf	observed	uncertainty	observed	uncertainty	observed	uncertainty	observed	uncertainty	observed	uncertainty	observed	uncertainty	observed	uncertainty	observed	uncertainty	observed	uncertainty	observed	uncertainty	observed	uncertainty	observed	uncertainty	observed	uncertainty	observed	uncertainty	observed	uncertainty	observed	uncertainty	observed	uncertainty	observed	uncertainty	observed	uncertainty	observed	uncertainty	observed	uncertainty	observed	uncertainty	observed	uncertainty	observed	uncertainty
	Abbot	7.86976	0.656664	7.86976	50.176	7.86976	0.656664	6.6724	50.5862	8.00537	51.0645	4.90819	51.9816	2.09342	53.6177	10.4394	54.2232	5.81015	54.6852	5.54209	55.2219	10.1527	55.3303	7.15103	55.8647	15.8398	54.9683	31.3792	52.0137	22.0373	48.3702	8.30339	46.353	18.7342	44.0601	32.5781	38.9188	38.5049	33.7188	7.91675	31.233	6.58681	31.1677	6.92462	31.2755	7.25999	31.3798	6.63034	31.6781
	Ainsworth	0.441411	0.0647868	0.441411	1.32668	0.441411	0.0647868	-0.524379	1.39629	0.926465	1.36886	-0.166137	1.31744	-0.138057	1.43054	0.544824	1.46519	-0.193427	1.5394	0.156999	1.64465	0.0844128	1.69061	0.349694	1.74034	1.55487	1.55717	-0.176249	1.44982	0.00612757	1.60784	1.99118	1.50652	1.34498	1.24133	0.120824	1.16171	-0.226363	1.3268	-0.103816	1.52884	-0.111323	1.7012	-0.113589	1.88258	-0.0245197	2.04561	0.0125057	2.19364
	Alison	4.19049	0.145733	4.19049	5.42719	4.19049	0.145733	6.63114	5.77763	6.8397	5.81379	0.398307	5.63383	6.58375	5.48816	1.01474	5.37447	5.35872	6.11733	4.17157	6.65914	3.67297	6.68515	9.23832	6.00199	13.0305	4.44325	3.22543	3.96614	6.6732	4.16758	3.80392	3.96676	4.08255	4.04518	8.51573	3.49927	1.66746	3.20148	3.27949	3.61515	3.6071	3.77394	4.00523	3.90759	4.04474	3.94622	4.15251	3.99887
	Amery	41.7563	5.5446	41.7563	40.3131	41.7563	5.5446	-55.5914	47.8596	11.0141	56.6092	-2.42729	62.5111	1.60005	69.5289	64.1079	70.4557	2.09224	71.5182	-12.3218	79.3411	11.3227	85.6051	-46.7124	95.3297	30.729	103.021	6.14302	106.97	-11.5093	114.423	11.768	120.886	-16.7242	128.471	4.49068	136.208	-12.0132	143.563	-11.4078	152.652	-4.82573	160.939	15.7602	166.852	-5.64604	172.981	366.643	150.715
	Andreyev	0.802986	0.103213	0.802986	1.25069	0.802986	0.103213	2.89481	1.1981	0.825996	1.17321	0.723663	1.20069	0.797035	1.19856	0.802925	1.19835	0.758568	1.21989	0.745964	1.25001	0.775047	1.24179	0.802986	1.22441	0.838341	1.23642	0.424545	1.29059	0.742439	1.32891	0.782761	1.31449	0.802986	1.30257	0.832458	1.31072	0.773514	1.31072	0.802986	1.30257	0.765083	1.30897	0.743126	1.31691	0.802986	1.31849	0.802986	1.31849
	Astrolabe	1.61929	0.0913024	1.61929	3.34033	1.61929	0.0913024	0.214783	3.31917	1.56981	3.2732	1.2996	3.27156	1.54271	3.29711	3.42018	3.23177	0.336991	3.20013	5.44541	3.06995	1.2295	2.89012	-0.116588	2.98411	1.18449	3.11973	1.56584	3.17743	3.68	3.12648	1.34589	3.03607	0.852017	3.0065	0.630886	3.08277	0.573677	3.19299	0.383583	3.52363	1.4637	3.78859	1.58147	3.7231	1.54028	3.63109	1.52383	3.56755
	Atka	0.967916	0.140137	0.967916	7.41271	0.967916	0.140137	-2.48207	7.64096	0.551229	7.89148	-0.584024	8.0433	-0.821634	8.33318	0.876547	8.48767	2.894	8.36687	-0.273081	8.38667	-0.212809	8.63627	-0.757547	8.85794	2.13631	8.86562	32.3108	6.97251	0.78533	4.49888	0.501822	4.42872	0.47637	4.36816	0.039175	4.37151	1.10991	4.52976	0.684713	4.72541	0.843313	4.80111	0.881094	4.87337	0.936728	4.93196	0.885794	4.98541
	Aviator	0.205135	0.0694372	0.205135	2.96493	0.205135	0.0694372	0.0637619	2.92421	-0.140324	2.90249	0.0454514	2.94069	-0.119092	3.03417	0.842723	2.94348	0.23698	2.77431	0.580379	2.66347	0.214038	2.52577	-0.593503	2.74329	0.471515	2.87797	0.725452	2.70405	0.531696	2.50889	0.176494	2.38474	0.0343811	2.39748	-0.110081	2.51152	1.62005	2.28239	0.136531	1.94432	0.152583	1.97475	0.160045	1.99823	0.169688	2.01268	0.180011	2.02105
	Bach	1.68207	0.209189	1.68207	10.9221	1.68207	0.209189	4.6413	10.8238	4.48224	10.39	5.29548	9.89024	1.33527	9.80188	5.43232	9.46493	1.52668	9.04455	0.992375	9.11446	1.09089	9.24905	3.11469	9.39232	6.38556	8.9357	0.86469	8.47729	4.35627	8.68044	2.48737	8.80078	4.47809	8.66468	6.92035	8.00448	4.44513	7.72884	1.71369	7.97211	1.66193	7.9751	1.6518	7.97243	1.65973	7.96941	1.84406	8.05716
	Barber	0.114425	0.0570314	0.114425	1.06099	0.114425	0.0570314	-0.0633266	1.0492	0.242903	1.01541	-0.00705414	1.02294	-0.0180312	1.06859	0.167966	1.06827	0.00209207	1.0723	0.0150864	1.11867	0.00261969	1.17147	0.052762	1.20216	0.313032	1.17507	0.223988	1.1319	0.00864429	1.13161	0.0677027	1.17461	0.00240058	1.22085	0.213409	1.2164	0.445421	1.11127	0.125749	1.02195	0.0666921	1.02047	0.15076	1.00408	0.0919742	0.994568	0.125694	0.990834
	Baudouin	7.57459	1.27282	7.57459	52.3578	7.57459	1.27282	-3.10022	51.6424	25.1898	48.2538	1.36072	45.678	1.29139	46.0753	15.2416	45.8332	-0.548458	45.2198	1.5492	45.3725	1.97889	46.1923	1.42518	47.3114	-0.531856	47.1554	4.06385	46.8095	2.37146	47.8476	2.22889	49.0901	5.43494	50.2274	8.97596	50.4791	34.3207	48.7743	10.9379	46.8249	38.7631	44.1984	5.31678	42.1833	6.14588	42.7737	6.11951	43.3334
	Borchgrevink	15.3595	2.33785	15.3595	61.0891	15.3595	2.33785	-18.0634	63.9274	47.2413	63.1779	27.6397	57.7812	172.34	47.2436	45.0172	34.0312	3.26035	32.0872	2.86386	33.6866	4.9747	35.3681	-12.0297	38.0342	14.8336	39.6138	-0.396389	40.739	2.67539	43.16	0.788181	45.5403	0.672459	48.2101	6.20615	50.1401	6.15195	51.941	-0.457912	55.0445	6.22763	57.8041	6.88144	59.4616	7.14707	61.0239	2.78183	63.0522
	Brahms	1.01538	0.167687	1.01538	3.12066	1.01538	0.167687	2.14586	3.05042	2.92554	2.9983	0.119241	3.02451	0.431611	3.02778	0.784875	2.98994	2.46996	2.90433	0.786889	2.84927	0.800019	2.82591	-0.112456	2.95192	1.84047	2.88898	2.21697	2.70573	0.962518	2.74676	0.985192	2.76769	0.945855	2.82239	1.78831	2.80891	0.901368	2.73932	0.922486	2.72206	0.970803	2.72335	0.964463	2.74987	0.996911	2.781	0.980607	2.79252
	Britten	0.454735	0.0811956	0.454735	2.57796	0.454735	0.0811956	0.198417	2.67743	0.614875	2.80385	0.316329	2.84043	0.417912	2.84691	0.440594	2.84853	0.468875	2.84853	0.454735	2.84702	0.421314	2.84878	0.454735	2.85053	0.474015	2.85029	0.468875	2.84853	0.454735	2.84702	0.435455	2.84726	0.454735	2.8475	0.885608	2.78994	1.13475	2.59046	0.412385	2.44395	0.416879	2.4396	0.378381	2.43811	0.361641	2.45766	0.412937	2.4726
	Brunt_Stancomb	29.6199	6.18466	29.6199	44.4622	29.6199	6.18466	-34.5275	51.8938	12.8392	60.4438	-3.15986	67.2333	-3.46796	76.6616	8.88848	84.2258	13.4192	89.7105	8.53692	95.5094	15.9793	101.041	-14.6613	110.836	31.0301	116.958	4.64971	120.228	11.8646	126.726	1.17852	133.652	-0.825386	142.946	12.3714	150.36	20.1307	154.094	13.9188	157.418	9.55547	162.624	8.48614	168.881	8.58331	175.588	4.97637	183.142
	Campbell	0.236227	0.0518649	0.236227	1.96337	0.236227	0.0518649	0.295822	1.90976	0.890876	1.72942	0.0750403	1.62584	0.0503154	1.68651	0.395006	1.66788	0.090652	1.63359	1.0482	1.54099	0.188917	1.43018	-0.0147958	1.42693	0.264867	1.42075	0.499528	1.44041	0.278051	1.42648	0.193662	1.40337	0.127948	1.40533	0.125385	1.41389	0.97817	1.55575	0.35857	1.68029	0.283477	1.67175	0.241138	1.65108	0.217735	1.62545	0.229726	1.60593
	Cape_Washington	0.0575683	0.00958371	0.0575683	2.1057	0.0575683	0.00958371	0.450681	2.04828	0.269326	1.91878	0.0575683	1.84569	0.0575683	1.84569	0.0525329	1.84354	0.0575683	1.84138	0.0575683	1.84138	0.0575683	1.84138	0.0575683	1.84138	0.0591609	1.84189	0.0612447	1.84454	0.0575683	1.84667	0.0575683	1.84667	0.0575683	1.84667	0.0575683	1.84667	0.0575683	1.84667	0.0575683	1.84667	0.0559757	1.84616	0.0575683	1.84565	0.0575683	1.84565	0.0575683	1.84565
	Cheetham	0.0744668	0.0121779	0.0744668	1.29233	0.0744668	0.0121779	-0.203066	1.32591	0.195513	1.33324	0.0112382	1.31392	-0.00107561	1.32863	0.298252	1.34369	-0.0652579	1.36909	0.0129644	1.31975	0.0380384	1.2552	0.0656358	1.34178	0.369763	1.42219	0.0247346	1.42965	0.483809	1.31766	0.0599653	1.18593	0.0241052	1.19524	0.00325026	1.22283	0.516781	1.18471	0.0984994	1.13856	0.353188	1.15588	0.0744668	1.16689	0.0699502	1.16694	0.0345479	1.17003
	Chugunov	0.217297	0.0684402	0.217297	1.72202	0.217297	0.0684402	-0.113952	1.73554	0.162657	1.76555	0.0314392	1.81996	0.101292	1.89106	0.213888	1.93951	0.0749752	1.98305	0.149655	2.02878	0.135547	2.05677	0.213917	2.06614	0.779717	1.91212	0.0934278	1.77014	0.101225	1.8241	0.0661375	1.91043	0.0739476	1.9987	0.713793	1.9026	0.0978243	1.79982	0.0993552	1.86821	0.0404019	1.95801	0.221223	2.01362	0.126978	2.02965	0.209804	2.05164
	Cirque_Fjord	0.0812879	0.0433022	0.0812879	1.51361	0.0812879	0.0433022	0.113993	1.42627	0.437659	1.34161	0.0512815	1.32175	0.0670334	1.29915	0.30748	1.26907	0.0203539	1.22114	0.0269981	1.20101	0.0922542	1.18783	0.0149561	1.18308	0.104832	1.19118	-0.531871	1.18863	0.042275	1.17407	0.073628	1.17147	0.073669	1.17178	0.0874858	1.15843	0.0506025	1.15124	-0.863313	1.18455	0.1752	1.16667	0.0964189	1.11037	0.0889974	1.09461	0.0812879	1.0893
	Clarke_Bay	0.050773	0.00545382	0.050773	1.08368	0.050773	0.00545382	0.126744	1.05105	0.0945061	1.01045	0.0636009	1.00158	0.050773	0.999683	0.0395554	0.991878	0.050773	0.984012	0.050773	0.984012	0.050773	0.984012	0.050773	0.984012	0.050773	0.984012	0.050773	0.984012	0.0586094	0.995	0.050773	1.00587	0.050773	1.00587	0.050773	1.00587	0.0619906	1.01374	0.050773	1.02155	0.050773	1.02155	0.050773	1.02155	0.050773	1.02155	0.050773	1.02155
	Commandant_Charcot	4.17772	0.129035	4.17772	2.94581	4.17772	0.129035	5.06179	2.89505	5.69831	2.82783	3.80152	2.811	3.97931	2.82954	6.76279	2.70334	2.05196	2.74612	3.69082	2.97606	3.97798	3.04276	1.85668	3.08862	6.46513	2.81825	2.29527	2.61134	3.69977	2.82821	4.04989	2.94161	3.87899	2.94575	1.40614	2.79617	3.37863	3.00648	3.70236	3.30644	4.00296	3.31039	4.11111	3.34603	4.03205	3.38841	4.08735	3.47424
	Conger_Glenzer	2.83193	0.216133	2.83193	33.5276	2.83193	0.216133	6.5705	31.2288	1.3749	29.3154	1.43472	30.2241	1.37556	30.9166	-1.55085	31.6083	2.31419	32.2436	3.01217	32.309	2.68914	32.1381	2.39384	32.3455	3.24545	32.1155	12.0221	29.8193	3.07252	27.7296	5.25364	26.361	4.07467	24.6795	8.76743	22.402	3.33413	19.6681	0.960718	19.3552	0.860895	19.905	0.952356	20.4925	1.05937	21.0373	6.65968	19.7123
	Cook	32.0634	2.18193	32.0634	24.4601	32.0634	2.18193	-38.8436	24.6019	58.2505	23.9866	8.85158	23.3525	12.9823	23.7945	31.5527	23.6863	9.63551	24.52	11.979	26.186	12.9533	27.3579	1.89809	29.8351	25.4017	31.6013	27.1467	32.4325	6.01625	35.026	11.3353	37.6822	5.72633	39.9809	14.381	41.6787	2.89357	43.4503	1.48415	46.5483	8.84059	49.7317	8.25954	52.6417	2.59999	55.7016	45.9411	57.337
	Cosgrove	2.40834	0.180764	2.40834	9.40626	2.40834	0.180764	-0.916242	9.53753	5.39321	9.49136	1.07747	9.34954	0.912494	9.38838	4.67549	9.36242	1.63906	9.38496	4.29	9.50512	1.68813	9.57879	-2.1367	9.70254	6.4731	9.60279	2.33596	9.55195	5.44472	9.80511	4.96962	9.72977	1.85378	9.46461	1.85085	9.27705	4.43276	9.47355	2.37526	9.76027	2.39638	9.77511	2.40834	9.77505	2.35512	9.80404	2.39601	9.81534
	Crosson	16.6874	1.9687	16.6874	26.5363	16.6874	1.9687	3.52989	27.9083	45.9449	28.5232	3.92247	28.7248	1.18065	30.7124	9.78087	32.4206	-9.70997	35.0189	7.15892	37.9575	11.9829	39.8676	8.14488	41.6442	9.38841	43.4138	72.4531	38.8323	13.3623	32.8838	14.5448	33.6024	12.75	34.3588	53.8282	30.913	17.2621	26.1266	8.55321	26.4814	9.99266	27.8523	9.29003	29.2006	7.42784	31.0501	10.8341	32.7634
	Dalk	0.264384	0.00295492	0.264384	1.61132	0.264384	0.00295492	0.456273	1.69148	1.97648	1.451	0.063302	1.05915	0.0880423	1.09153	0.780448	1.06293	0.0620279	1.04184	0.0180807	1.11649	0.0370836	1.18391	0.0192556	1.23463	1.18547	1.14857	0.0620279	1.04184	0.0180807	1.11649	0.713044	1.09386	0.264384	1.01756	0.264384	1.01756	0.264384	1.01756	0.264384	1.01756	0.264384	1.01756	0.264384	1.01756	0.264384	1.01756	0.264384	1.01756
	Dawson_Lambton	0.672481	0.0373861	0.672481	1.59971	0.672481	0.0373861	-0.187686	1.72808	2.55039	1.82231	-0.00951898	1.78855	0.0395457	1.75853	0.745377	1.70997	-0.0446457	1.76981	0.237791	1.87777	0.467658	1.87466	-0.0586485	1.89967	1.03566	1.92458	0.724403	1.84725	0.191861	1.7992	0.379794	1.81081	0.308887	1.82831	0.271036	1.82069	1.41567	1.85434	0.484696	1.94113	0.612807	2.00462	0.543914	2.06313	0.61434	2.11143	0.62282	2.14637
	Deakin	1.38332	0.112886	1.38332	4.28905	1.38332	0.112886	1.12394	4.65588	6.36666	4.47398	-0.0753183	3.9523	-0.148116	4.03773	0.739987	4.10178	0.748744	4.20509	0.734538	4.30505	0.710231	4.50302	2.68508	4.41591	0.989371	4.1348	0.968833	4.19344	2.72056	4.2602	1.21962	4.21503	1.77129	4.19555	2.75079	4.05213	1.53351	4.01467	0.898971	4.15782	1.01086	4.20855	1.19188	4.24119	1.30426	4.27947	1.28771	4.32438
	Dennistoun	0.0953697	0.064351	0.0953697	0.722425	0.0953697	0.064351	-0.036635	0.760683	-1.03465	1.27744	0.0753483	1.6312	0.0750202	1.64854	0.104218	1.63891	0.0698323	1.63583	0.0925621	1.64171	0.0744108	1.64353	0.0315146	1.71237	0.134406	1.71761	0.153533	1.65715	0.0690912	1.67082	0.0678009	1.70663	0.0908779	1.70687	0.0798506	1.70275	0.187398	1.69819	0.0439438	1.72594	0.0732311	1.78	1.55915	1.36712	0.0907664	0.727267	0.0870079	0.737402
	Dibble	10.0974	0.140253	10.0974	16.7969	10.0974	0.140253	7.52501	17.2912	18.927	17.154	6.72826	16.3791	8.8568	16.3957	15.7507	16.3229	5.64916	16.2041	8.6588	16.5247	9.97612	16.7746	9.97978	16.8762	13.4371	16.5279	5.65203	16.163	6.58525	16.3112	5.85539	16.3319	5.14824	16.3407	5.53881	16.584	3.69304	17.0106	3.26189	17.9675	8.35198	18.6741	6.55187	18.7822	6.49108	19.082	23.075	19.1517
	Dotson	5.6101	0.532197	5.6101	8.43141	5.6101	0.532197	15.688	8.32738	7.78515	7.74237	0.28759	7.5104	0.418205	8.11747	7.28686	8.30989	0.954826	8.553	37.2517	8.18619	5.22362	7.23913	-7.594	7.63003	14.2588	7.51274	0.270256	6.92271	2.45336	7.07647	0.224601	7.27359	1.72582	7.5357	3.80248	7.6386	0.777092	7.81904	0.688468	8.27696	22.6221	8.15863	5.04638	7.81457	5.52929	7.86552	5.56396	7.87899
	Drury	0.338439	0.0312035	0.338439	2.45123	0.338439	0.0312035	0.162432	2.32339	0.488469	2.15239	0.12491	2.10373	-0.0360188	2.08961	0.721804	2.15986	-0.124587	2.19286	-0.0226712	2.16665	0.0999733	2.17718	0.130379	2.17159	0.709423	2.21004	-0.059544	2.27625	-0.0148157	2.31683	0.146287	2.32785	0.0261922	2.3474	0.218018	2.37504	0.730225	2.42231	0.338439	2.46662	0.174695	2.47945	0.249127	2.5227	0.338439	2.55282	0.232331	2.57128
	Drygalski	3.45918	0.491186	3.45918	15.4134	3.45918	0.491186	-3.15826	15.9279	2.52485	16.3069	0.701974	16.4845	1.13032	17.0243	6.01704	17.1321	10.4785	16.1307	14.7066	14.2084	19.8625	11.5155	-3.19622	10.1822	5.77546	10.4628	1.62092	10.3939	2.97944	10.6387	0.390085	10.9972	0.922433	11.4447	2.956	11.7203	8.7563	11.4327	2.29487	11.1505	2.37019	11.3054	2.28608	11.4716	1.43867	11.7998	1.92902	12.1187
	Edward_VIII	2.85038	0.232322	2.85038	13.4594	2.85038	0.232322	-0.938115	13.5781	6.0465	12.975	1.39057	12.2573	1.45956	12.4107	6.58442	12.2092	1.40402	11.9572	1.67559	12.1087	1.43235	12.4028	1.94152	12.7335	6.32925	12.3651	1.71923	11.8855	1.68218	12.0503	1.53155	12.3849	1.46078	12.8829	9.92268	12.5029	1.16943	11.8044	0.858897	11.8574	0.909739	11.9388	6.82203	11.9302	2.71043	11.9276	2.78256	12.0183
	Ekstrom	2.92783	0.478498	2.92783	6.94873	2.92783	0.478498	-3.44693	6.96888	1.79648	6.94368	-0.23526	7.10326	0.0569761	7.54351	4.94247	7.52755	2.60434	7.47198	0.742035	7.77015	0.444916	8.02174	-0.501374	8.5325	1.97299	9.02431	1.75546	9.24271	0.866791	9.49979	0.892914	9.88606	0.677826	10.2917	3.96054	10.3863	3.67123	10.4363	2.00156	10.7299	1.10849	11.0015	0.311371	11.3526	0.963226	11.7179	0.701507	12.1642
	Eltanin_Bay	0.509748	0.115587	0.509748	3.30227	0.509748	0.115587	0.844296	3.17975	0.908647	2.98275	0.192811	2.92277	0.193614	2.98885	0.617758	3.00785	0.533433	2.96779	0.485146	2.99394	0.493731	3.03015	0.933526	2.87923	2.34099	2.46612	-0.229596	2.36638	0.158601	2.57695	0.288238	2.65757	0.58069	2.63923	1.60623	2.43898	-0.741794	2.53472	0.210318	2.7774	0.34119	2.84524	0.37394	2.92207	0.316703	2.91902	0.327485	2.92524
	Falkner	0.0154619	0.0109811	0.0154619	0.24424	0.0154619	0.0109811	0.0211831	0.242253	0.0394362	0.235886	0.0164294	0.233164	0.0170032	0.23206	0.0171263	0.2289	0.0141749	0.22787	0.0175811	0.228467	0.0177231	0.230526	0.0157814	0.230266	0.0170308	0.23057	0.0141748	0.231132	0.0154619	0.230385	0.016378	0.230423	0.0137473	0.228077	0.0094403	0.230267	0.0263779	0.23421	0.0126991	0.231354	0.0155926	0.22984	0.0139015	0.231822	0.0109599	0.236496	0.0123146	0.241448
	Ferrigno	10.065	0.0947199	10.065	10.7689	10.065	0.0947199	6.4489	11.1227	24.7624	10.9665	2.45576	10.8325	6.26634	11.029	12.5157	10.5441	8.45003	10.9308	8.11642	11.8254	15.1707	11.9233	2.11254	10.6975	10.7105	9.12611	30.0972	8.52127	13.2332	8.09142	9.99534	7.92472	9.92222	7.99821	28.0702	6.6308	5.07443	5.41328	8.55164	6.05184	9.37376	6.18462	9.87731	6.22879	9.99981	6.26306	2.71231	6.90675
	Filchner	92.9084	6.19111	92.9084	38.1869	92.9084	6.19111	-114.834	42.2292	102.19	46.3949	8.4709	48.6118	9.58028	52.8991	48.4631	55.8472	37.1818	58.8442	7.47871	64.4284	9.5334	70.6243	-20.5057	79.2269	68.8693	84.5599	17.4162	88.9116	-0.388474	97.5779	13.9631	106.259	3.99434	114.949	32.674	122.721	-2.91191	131.568	8.51778	141.54	3.7834	150.859	1.87715	160.632	7.2834	170.468	-2.37285	180.604
	Fimbul	15.8332	2.61546	15.8332	49.5665	15.8332	2.61546	0.518708	50.2422	16.9552	50.2182	-0.117034	50.4316	-1.29672	52.6876	19.2228	53.8573	7.80386	54.6983	-4.07016	57.3136	4.93082	59.7776	20.0636	59.8946	21.5871	57.9334	3.99918	57.9442	38.9181	57.6776	-3.9686	57.8817	-0.576995	60.9851	5.88004	63.2592	21.2951	64.0705	16.2599	63.9937	10.4601	64.1266	6.33218	65.0417	3.38004	66.7839	4.41715	68.8302
	Fisher	0.731146	0.0744555	0.731146	2.45771	0.731146	0.0744555	-1.78489	2.67485	0.125067	2.84896	-0.577631	2.97627	-0.614924	3.19956	0.702764	3.26264	-0.65423	3.34964	-0.404383	3.57206	-0.328051	3.83622	8.18277	3.70719	5.26695	3.02022	-0.386957	2.62773	0.133627	2.76174	0.270201	2.86848	0.115324	2.96597	2.26161	2.97712	-2.37792	3.22777	-1.63984	3.60862	-0.492083	3.77812	-0.554918	3.98544	-0.561007	4.2356	-0.817186	4.47681
	Fitzgerald	0.0967845	0.042931	0.0967845	1.38154	0.0967845	0.042931	0.155209	1.41799	1.33678	1.33172	0.14709	1.20478	0.0523185	1.2129	0.207829	1.24746	0.00615497	1.26305	0.0687971	1.26261	0.175899	1.27707	-0.0234242	1.27231	0.224074	1.29944	-0.00797944	1.29359	0.220291	1.22587	0.156703	1.1994	0.0306339	1.19869	0.107337	1.20704	0.199003	1.19809	-0.0513373	1.20973	0.0296402	1.22872	0.00085254	1.23807	0.0877065	1.26421	-0.0752078	1.32444
	Flatnes	0.496949	0.0399878	0.496949	2.8105	0.496949	0.0399878	-0.14025	2.85326	1.04394	2.83107	0.407792	2.81439	0.436139	2.89245	1.29617	2.83177	0.121724	2.75216	0.185975	2.85155	0.309991	2.97905	0.510598	2.99882	1.37566	2.84625	0.182709	2.69367	0.308747	2.70153	1.43519	2.74434	0.329392	2.76335	0.228703	2.73842	1.48531	2.72854	0.496949	2.74553	0.496949	2.74553	0.496949	2.74553	0.496949	2.74553	0.477742	2.75915
	Fox_Ice_Stream	4.7065	0.282853	4.7065	5.91438	4.7065	0.282853	-4.74181	7.35943	10.551	8.08453	1.53637	8.04058	1.56937	8.2396	4.53504	7.50654	4.57593	10.0532	2.44169	12.5121	4.02395	12.6922	23.3466	9.78624	8.5943	5.03038	3.39233	4.87627	6.42807	5.08358	5.43394	5.01626	3.62533	4.9426	4.7068	4.75661	6.83777	4.70298	4.61176	4.81948	4.7065	4.83381	4.63047	4.85152	4.7065	4.86916	4.7065	4.86916
	Francais	6.01951	0.227633	6.01951	5.37791	6.01951	0.227633	6.9714	5.52667	9.22261	5.41739	2.83649	5.32566	4.19282	5.68156	8.03395	5.73707	3.68378	5.79615	6.21135	6.06659	5.52124	6.28374	8.83501	6.18363	11.4256	5.19924	5.55777	4.74	5.04799	5.27616	5.29295	5.44986	5.7137	5.48115	8.25924	5.02291	2.8238	5.15416	4.80331	6.02006	5.59815	6.32706	5.81936	6.38124	4.69217	6.7558	5.15111	6.95227
	Frost	22.2132	0.606649	22.2132	10.5003	22.2132	0.606649	-13.6169	11.9103	51.4818	11.7791	3.65182	10.8002	9.67756	12.2572	25.0456	12.7654	13.1648	13.3753	20.7204	14.3721	37.0834	13.5427	68.4291	12.4075	39.0996	10.7496	8.52173	10.1514	18.9804	11.4511	21.3811	11.7656	21.8676	11.8716	39.3885	10.4786	-7.88859	9.83771	-6.27657	11.5342	75.4711	11.8836	21.4387	11.5303	21.8101	11.4073	21.7692	11.1881
	Gannutz	0.0665424	0.0245057	0.0665424	0.581067	0.0665424	0.0245057	0.0328763	0.584539	0.134317	0.576876	0.0402368	0.559422	0.0461281	0.555723	0.0718144	0.559206	0.0494335	0.557993	0.0523275	0.559683	0.0526822	0.564777	0.0504668	0.57071	0.0918787	0.570807	0.0308774	0.572385	0.0613163	0.581159	0.0423072	0.590365	0.0407208	0.602619	0.0591267	0.614372	0.16358	0.602597	0.0613526	0.584474	0.0590661	0.583119	0.0717323	0.58135	0.0604814	0.585561	0.0620082	0.595807
	Garfield	0.653096	0.0373931	0.653096	1.75661	0.653096	0.0373931	2.64404	1.9054	1.48392	2.02857	0.162691	2.09636	0.386036	2.16183	0.449351	2.18763	1.02158	2.17119	0.519905	2.16153	0.528326	2.22943	1.0284	2.25555	0.37504	2.31703	4.27329	2.2455	0.553199	2.06798	0.363424	1.97638	0.456916	1.80369	1.65	1.49843	-0.230931	1.36198	-0.233488	1.43515	6.42629	1.90482	0.743844	2.21035	0.710779	2.15291	0.608651	2.17203
	Geikie_Inlet	0.519003	0.0318165	0.519003	1.05539	0.519003	0.0318165	-0.481363	1.0579	0.774184	1.07674	0.268591	1.12091	0.567297	1.18219	1.12569	1.14797	0.2237	1.09791	0.371382	1.16686	0.706671	1.17707	0.261824	1.1721	1.11196	1.13352	0.15634	1.10707	0.393485	1.2371	0.266432	1.22538	0.31259	1.15348	0.298903	1.28844	0.601126	1.39355	0.302496	1.40855	0.465842	1.28617	0.383833	1.11151	0.436278	1.08702	0.450949	1.08631
	George_VI	9.50378	1.54923	9.50378	46.212	9.50378	1.54923	12.784	45.0345	19.9003	41.4387	4.67028	39.5149	5.70788	40.639	16.537	39.9504	4.60046	39.4894	6.76208	40.5424	6.71178	41.2471	10.307	39.9286	19.3851	36.433	28.6986	31.709	24.8309	26.2553	12.1942	23.671	14.576	23.1278	17.9945	21.218	24.6229	19.1056	9.86364	18.4014	8.97106	18.0917	8.12536	18.2326	6.1488	18.4245	5.78796	18.7315
	Getz	56.7756	5.02257	56.7756	62.5087	56.7756	5.02257	-10.3074	65.9326	82.7673	67.9478	14.5396	68.7026	31.2472	72.0423	94.4787	70.1706	34.4039	69.2472	55.0686	72.5973	58.3908	73.031	11.5144	75.3707	100.196	74.1512	60.5254	70.8742	55.4664	72.9551	79.3625	72.6438	16.0159	73.502	47.8708	74.7874	132.54	72.3213	34.7219	72.0825	115.898	72.2322	83.4189	70.7708	64.5361	69.9298	91.3636	68.1187
	Gillet	0.775047	0.172471	0.775047	2.60027	0.775047	0.172471	-0.325284	2.66341	0.726679	2.74241	0.213676	2.79716	0.0856991	2.91294	0.859154	3.00332	0.286997	3.05226	0.488518	3.1075	0.396576	3.21488	0.48118	3.33342	1.49911	3.23629	2.98314	2.73091	0.548183	2.30864	0.442156	2.33322	0.541658	2.44742	0.548861	2.53005	2.09015	2.50369	0.654619	2.47635	0.700827	2.45176	0.699862	2.45485	0.740913	2.49445	0.740273	2.53394
	Hamilton	0.408421	0.0374126	0.408421	5.18984	0.408421	0.0374126	1.87755	5.30444	2.32525	5.10365	0.0459108	4.78068	0.117536	4.81438	0.820516	4.84039	0.177709	4.84223	0.190808	4.87062	0.148068	4.95345	0.167378	5.05273	1.35814	4.97253	0.0933885	4.82928	1.14805	4.85329	0.34686	4.91155	0.169484	4.86386	0.200009	4.80599	0.655858	5.27917	0.361928	5.73681	0.408421	5.76962	0.369481	5.76304	0.340459	5.75903	0.361913	5.79463
	Hamilton_Piedmont	0.2505	0.0133177	0.2505	1.37698	0.2505	0.0133177	-0.0702485	1.28324	0.395743	1.20093	0.23427	1.21898	0.176086	1.23005	0.2505	1.2415	0.2505	1.2415	0.248328	1.25471	0.214453	1.26745	0.235809	1.28105	0.303411	1.26845	0.265862	1.24193	0.266354	1.24272	0.214453	1.24274	0.255332	1.24195	0.2505	1.2415	0.265862	1.24193	0.2505	1.24236	0.2505	1.24236	0.2505	1.24236	0.2505	1.24236	0.2505	1.24236
	Hannan	1.45118	0.152868	1.45118	4.12032	1.45118	0.152868	-0.584674	4.17758	2.62374	4.65625	0.995374	5.02196	1.03554	5.02485	2.53006	4.96914	1.19136	4.96394	1.2875	5.00385	1.20688	4.99278	0.953283	5.08428	1.95762	5.04944	1.73877	4.86696	1.15925	4.82478	1.1714	4.9139	0.985906	5.03731	0.995755	5.05113	3.71245	4.43586	1.14809	3.84	1.73968	3.82212	1.41758	3.77225	1.45627	3.78536	1.40291	3.79855
	Harbord Glacier	0.0607214	0.0129719	0.0607214	1.30897	0.0607214	0.0129719	-0.08887	1.31602	0.231576	1.2714	0.0215579	1.22503	-0.0374422	1.24976	0.0787421	1.24724	0.0317631	1.23463	0.0576916	1.25028	0.0395003	1.26537	-0.0608148	1.28068	0.208865	1.2548	0.0382262	1.23094	0.170194	1.22713	0.0369969	1.21324	0.0430604	1.22169	0.026289	1.22798	0.72198	1.18264	0.28024	1.14171	0.199509	1.09138	-0.00466437	1.03849	0.0607214	1.04443	-0.0428037	1.04382
	Harmon_Bay	0.287225	0.0398676	0.287225	2.1366	0.287225	0.0398676	-0.0768787	2.13829	1.24648	2.07602	0.0829066	2.02125	0.103665	2.03732	0.752881	2.01463	0.141772	2.00849	0.368087	2.04467	0.126727	2.05717	-0.324993	2.08344	1.0635	2.0722	0.194914	2.04646	0.906357	2.05296	0.100471	2.05606	0.0788411	2.04329	0.155626	2.01518	1.55583	1.91813	0.287225	1.82084	0.278253	1.82721	0.287225	1.83356	0.27533	1.842	0.287225	1.85041
	Hayes_Coats_Coast	2.40963	0.235087	2.40963	7.54637	2.40963	0.235087	3.55235	7.55296	5.95065	7.14199	2.03056	6.74937	1.98444	6.82743	2.12101	6.84299	2.64745	6.80488	2.03748	6.87913	2.25148	7.0171	3.47326	6.99619	3.51129	6.70679	2.10401	6.4614	1.83538	6.6395	2.29217	6.84903	1.9509	6.87576	2.40321	6.78646	3.17518	6.70375	2.3599	6.71891	2.38316	6.73843	2.37024	6.76587	2.35408	6.82242	2.29215	6.91249
	Helen	9.84574	0.430437	9.84574	10.9184	9.84574	0.430437	-7.8442	11.5052	12.1026	11.7148	15.6184	11.3123	9.09014	11.3032	16.1305	10.5276	4.3693	10.2302	6.69159	10.7949	8.40702	10.8292	-2.1849	11.9847	12.3945	12.2283	8.49382	12.2663	20.6348	12.5559	8.57846	12.1023	9.19646	12.0757	7.30101	11.7008	13.9543	11.4956	8.87738	11.6757	9.30881	11.9104	9.59974	12.0634	9.69556	12.0777	9.65589	12.0708
	Holmes	22.9925	2.03453	22.9925	19.3003	22.9925	2.03453	-3.1486	18.7051	47.0943	17.726	17.9525	16.815	20.2266	16.3714	22.9774	16.7056	22.6377	16.8212	22.8016	16.6593	22.826	16.5408	22.938	16.7603	23.5823	16.9496	22.7262	16.8852	22.7763	16.9972	22.9683	17.0705	22.9808	17.1061	23.7282	17.0937	-2.96775	17.7575	-4.4813	19.7059	23.3671	21.4634	41.2185	23.2059	22.3544	23.8935	19.7866	23.4439
	HornBluff	0.393516	0.017749	0.393516	1.801	0.393516	0.017749	-0.0416724	1.89777	0.127452	1.89896	-0.332448	1.89583	-0.254786	2.08078	0.404399	2.16207	-0.367007	2.294	-0.24179	2.51124	-0.017245	2.65464	-0.682255	2.85367	-0.270772	3.01087	0.252387	3.06887	0.614868	3.13183	0.0106881	3.20072	0.0030511	3.29408	0.170364	3.36052	8.3132	2.69532	0.350517	1.78416	0.368921	1.80309	0.366258	1.82326	0.368163	1.82447	0.352567	1.83531
	Hoseason	0.245072	0.0493278	0.245072	1.57048	0.245072	0.0493278	-0.166553	1.57084	0.896145	1.5441	0.223538	1.51706	0.208878	1.51893	1.23363	1.45539	-0.0218998	1.40158	-0.0345607	1.45182	0.114075	1.50912	0.205006	1.53851	0.969376	1.46606	-0.032249	1.39471	-0.0083347	1.44023	0.114621	1.49072	1.22269	1.40942	-0.00419194	1.34766	0.285721	1.44672	-0.317039	1.54368	0.923058	1.49221	0.255604	1.38778	0.254353	1.38195	0.245072	1.37949
	Hovde	2.37936	0.265286	2.37936	3.49431	2.37936	0.265286	-0.945922	3.63546	4.74204	3.5674	1.66061	3.39039	2.16823	3.43692	4.89412	3.15868	4.82907	2.85923	2.01664	2.91226	2.438	2.9794	0.679549	3.07708	3.99678	2.88417	3.32117	2.74566	2.44031	2.88184	2.31025	2.87223	2.72696	2.76888	1.09922	2.63098	5.20754	2.49936	2.21112	2.29338	2.0803	2.22591	2.23183	2.28231	2.34922	2.302	2.37936	2.31061
	Hull	9.41889	0.103007	9.41889	6.08535	9.41889	0.103007	6.65676	6.45466	21.3165	6.3906	9.10204	5.97986	9.11104	6.0406	12.4718	5.82364	6.51861	5.79751	11.8462	5.93796	9.3436	5.83336	4.1525	6.43863	15.0408	6.31658	5.78187	6.01123	8.81272	6.57682	11.1216	6.67107	10.7371	6.50579	9.3655	6.11633	6.27537	6.85654	5.56831	8.41669	16.2764	7.78752	9.05372	6.32891	9.2942	6.4008	9.30991	6.43733
	Hummer_Point	0.320356	0.0300128	0.320356	1.2053	0.320356	0.0300128	-0.254932	1.18384	0.676541	1.152	0.26	1.14149	0.247817	1.13073	0.391813	1.12627	0.259788	1.12755	0.195869	1.17159	0.263111	1.22177	0.240849	1.25229	0.632563	1.20835	0.50167	1.11715	0.401037	1.08629	0.217686	1.06219	0.247264	1.06239	0.224156	1.08975	0.655615	1.05277	0.320356	0.995602	0.320356	0.995602	0.320356	0.995602	0.320356	0.995602	0.320356	0.995602
	Ironside	0.0483098	0.021115	0.0483098	0.877113	0.0483098	0.021115	0.151284	0.796498	-0.800633	0.978525	0.0363364	1.19143	0.0551257	1.19051	0.117305	1.18863	-0.137011	1.22305	0.253666	1.23096	0.100252	1.18533	-0.078404	1.18218	0.0596508	1.19547	0.108328	1.18244	0.0702514	1.17781	0.081223	1.17505	0.0379481	1.16609	0.038506	1.17486	0.627818	1.0526	0.0134415	0.907432	0.0221676	0.921176	0.0327677	0.926551	-0.00193315	0.939533	0.0529184	0.968088
	Jackson	1.39625	0.0949258	1.39625	2.2404	1.39625	0.0949258	-1.55354	2.31153	1.94488	2.35247	0.517735	2.31715	0.642012	2.275	1.71994	2.29265	2.08312	2.25468	1.36958	2.18099	1.33169	2.22812	-0.0556979	2.28845	2.12542	2.34601	2.77872	2.50931	1.32913	2.67951	1.01402	2.64414	0.788992	2.46559	1.13587	2.3529	2.79216	2.47745	1.49618	2.53034	1.39625	2.45815	1.39625	2.45815	1.3698	2.46791	1.37069	2.47843
	Jelbart	10.5446	1.19674	10.5446	18.1809	10.5446	1.19674	-0.984215	14.9947	2.11637	10.9593	-2.13656	11.7057	-0.533043	12.9782	11.0187	13.5107	1.8483	14.1217	3.2985	15.259	2.75748	16.4081	-1.21322	18.2562	11.8839	19.5729	3.40104	20.1726	1.3483	21.3265	-2.21712	23.0855	-0.396812	24.9715	1.52311	26.7004	5.41911	28.1495	5.49821	29.0977	6.13248	29.7676	7.5402	30.3127	-0.29232	31.4841	0.806801	33.2796
	Kirkby	0.1436	0.0600478	0.1436	1.28552	0.1436	0.0600478	0.0314158	1.35475	0.240273	1.36843	0.0406097	1.34523	0.0354841	1.41771	0.172242	1.45379	-0.00173157	1.55466	0.0878945	1.67235	0.084771	1.7263	-0.183485	2.23967	0.532285	2.42693	-0.000669658	2.28392	0.0402609	2.42151	0.0679286	2.53178	0.0922101	2.62394	0.358484	2.55109	0.394175	2.07634	-0.00541228	1.69984	0.0279492	1.79791	-0.00272983	1.90286	0.0258642	2.01952	0.413626	2.02129
	Land	10.5011	1.08069	10.5011	41.3374	10.5011	1.08069	9.55097	41.8906	171.89	30.9549	8.7494	10.51	8.82069	10.0539	13.2181	9.74811	6.19819	9.92293	8.8607	10.3739	9.07816	10.6076	-0.689353	11.28	14.5951	11.4918	2.99046	11.4189	-0.00752926	12.2969	2.94349	13.4266	3.27525	14.5968	4.8487	15.9909	5.42664	16.9132	8.74915	17.2238	9.76499	17.3374	9.38093	17.3351	9.46034	17.378	9.73374	17.3742
	Larsen_A	2.49496	1.02977	2.49496	121.974	2.49496	1.02977	92.8233	105.975	6.16024	85.938	158.22	62.9268	2.19221	27.1503	7.08712	26.3105	12.9062	23.0658	7.11629	19.1465	3.36798	17.2967	2.02631	16.75	5.80769	15.4095	2.15244	14.3377	2.7206	14.3675	2.38412	14.2434	2.05939	14.4759	18.4775	12.7492	2.60264	10.7635	0.954544	11.2482	2.92052	11.0711	2.06986	10.7809	2.28108	10.9591	2.29961	11.0799
	Larsen_B	6.81659	0.835881	6.81659	185.904	6.81659	0.835881	152.458	161.85	9.38306	133.128	269.193	97.7295	7.5647	38.3584	15.635	36.7866	4.46326	35.4185	134.386	26.9235	6.74854	13.8607	30.7343	12.1547	17.8907	9.23205	0.992983	8.3598	3.53488	8.51427	-1.01782	9.00932	1.43265	9.68646	2.75232	10.1936	6.82971	10.4097	6.23346	10.3866	8.15396	10.338	1.2742	10.6642	1.3877	11.4611	-0.32617	12.3606
	Larsen_C	36.0003	5.16808	36.0003	230.803	36.0003	5.16808	-33.9138	236.23	59.4456	238.854	8.93388	238.638	17.261	243.127	41.1946	244.433	329.834	222.412	20.0481	199.876	2.19852	202.845	-13.739	208.144	34.6829	211.083	33.0891	210.003	4.68583	211.805	1.39481	217.123	-7.86788	223.655	30.7317	226.543	3.39286	228.342	7.22587	233.567	2.49735	239.054	1321.42	174.002	28.7464	45.7291	47.2083	45.7694
	Larsen_D	6.09307	3.18531	6.09307	45.1967	6.09307	3.18531	-4.71724	50.0386	15.1338	50.5667	0.714287	48.9173	1.21801	53.849	7.36335	56.2923	1.08654	58.3929	2.1899	61.8652	2.01096	64.8409	0.369904	68.4884	4.11376	71.1906	1.52631	73.5749	2.1371	76.8479	2.94094	79.6641	2.4782	82.393	6.53041	82.933	-0.397294	85.0531	-3.17036	93.2846	-0.0439294	100.988	0.0768305	106.138	0.354588	111.052	0.593241	115.814
	Larsen_E	1.83797	0.216282	1.83797	13.8546	1.83797	0.216282	53.2095	10.637	9.79634	5.19121	-0.17296	4.51543	-0.356676	4.70192	1.17793	4.73056	-0.330003	4.76751	-0.0664536	4.99113	0.453932	5.1666	-1.40709	5.38343	1.12666	5.54693	-0.108324	5.69708	0.211317	6.01231	0.61122	6.31833	-0.493761	6.56235	3.20259	6.59579	0.658705	6.61334	1.06325	6.75912	1.30495	6.83909	1.49568	6.9072	1.67543	6.98982	1.71358	7.05805
	Larsen_F	1.12766	0.274387	1.12766	7.6804	1.12766	0.274387	14.1734	6.16161	9.63232	3.2654	-0.0084002	2.13952	0.0352857	2.26357	0.961128	2.35426	0.0389326	2.49601	0.215553	2.71819	0.194587	2.95454	-0.0655749	3.30109	0.484306	3.58826	0.284492	3.83311	0.465507	4.10487	0.492164	4.32061	0.499473	4.49544	2.20148	4.23238	2.11732	3.82286	0.701103	3.87842	0.805046	4.0586	0.801872	4.23596	0.964958	4.35894	1.09235	4.40597
	Larsen_G	0.835303	0.120559	0.835303	3.55159	0.835303	0.120559	-0.938729	3.77829	2.3278	3.8434	0.0642921	3.79608	0.127006	4.03208	1.12055	4.14011	0.477637	4.00079	2.31109	3.4026	-1.98371	3.68547	3.95759	3.74137	2.18866	2.82418	-0.158341	2.59463	0.166022	2.66078	0.137	2.78399	0.268287	2.84495	1.28796	2.88173	0.567527	3.00851	0.506751	3.15568	0.558753	3.20589	0.582343	3.26671	0.674491	3.31505	0.683906	3.39166
	Lauritzen	1.9591	0.262234	1.9591	5.63217	1.9591	0.262234	0.287027	5.67573	7.1807	5.19138	-0.17539	4.70221	-0.078558	4.90354	3.22869	4.8756	-0.290152	4.83837	0.407175	5.02391	0.660761	5.18709	-1.01423	5.56157	3.39718	5.70655	2.96029	5.5277	3.54902	5.64392	7.49275	5.18789	0.564432	4.58432	0.336756	4.70623	5.42311	4.69629	1.91686	4.62306	1.92378	4.58955	1.85957	4.60315	1.81245	4.64865	1.88398	4.71047
	Lazarev	3.54612	0.632636	3.54612	21.5792	3.54612	0.632636	-3.36806	20.6397	6.81236	17.846	-0.293965	16.1262	0.250712	16.6941	5.70591	16.7267	0.663554	16.6187	-0.143941	17.0242	-0.186055	17.6996	-0.405293	18.5261	2.52049	19.0092	-0.137227	19.428	0.00620556	20.0973	-0.0820513	20.7844	-0.146749	21.6579	0.942851	22.4327	1.35276	22.673	1.64878	22.9269	1.77195	23.4466	1.96824	23.8915	5.60142	23.7632	2.49205	23.6621
	Liotard	1.54365	0.154947	1.54365	3.03006	1.54365	0.154947	0.639538	3.07121	2.57006	3.20241	0.642798	3.19595	0.911295	3.04681	1.51012	3.05773	1.25641	3.13965	1.21944	3.17167	1.32449	3.20308	2.78981	3.14742	2.5454	2.90532	1.1324	2.87042	1.2771	3.02335	1.34663	3.04997	1.45129	3.06368	2.46297	2.91714	1.19217	2.89189	1.18657	3.03909	1.3348	3.06626	1.51794	3.08552	1.55577	3.09493	1.51559	3.08253
	Lillie	0.293159	0.157488	0.293159	5.63214	0.293159	0.157488	0.388602	5.69273	-0.899011	5.95547	5.24223e-05	6.23549	-0.00856879	6.42626	0.936408	6.40277	-0.0382319	6.34199	0.342872	6.43068	0.338355	6.45731	0.215705	6.55383	1.57209	6.35623	0.262488	6.05041	0.399665	5.92382	0.345115	5.81912	0.230506	5.86313	6.82618	4.46624	0.345786	2.21065	0.156287	2.15391	0.188086	2.15906	0.229896	2.16573	0.141761	2.21025	0.268531	2.23534
	Mandible_Cirque	0.0209354	0.00833782	0.0209354	0.405647	0.0209354	0.00833782	-0.00338045	0.409439	0.121744	0.374907	0.0209354	0.332233	0.0209354	0.332233	-0.0597982	0.369953	0.0166276	0.410429	0.0087777	0.415905	-0.00928703	0.417465	0.0124544	0.424984	0.0192943	0.432807	0.110973	0.382197	0.0179966	0.321152	-0.0424284	0.328233	0.0201822	0.336017	0.0115708	0.348002	0.0347548	0.388083	0.0209354	0.415993	0.0132028	0.41883	0.0209354	0.421647	0.0110379	0.425478	0.0209354	0.429275
	Manhaul	0.00609911	0.00649348	0.00609911	0.171229	0.00609911	0.00649348	-0.0113658	0.172633	-0.64476	0.672464	0.00609911	0.934949	0.00609911	0.934949	0.00609911	0.934949	0.00609911	0.934949	0.00609911	0.934949	0.00609911	0.934949	0.00609911	0.934949	0.00609911	0.934949	0.00609911	0.934949	0.00609911	0.934949	0.00609911	0.934949	0.00609911	0.934949	0.00609911	0.934949	0.692112	0.671011	0.00609911	0.162423	0.00609911	0.162423	0.00609911	0.162423	0.00609911	0.162423	0.00609911	0.162423
	Marin	0.031956	0.00120594	0.031956	0.617387	0.031956	0.00120594	0.035901	0.60657	0.182662	0.625936	0.0400415	0.656747	0.018542	0.668187	0.031956	0.677656	0.0336229	0.667032	0.0374004	0.656496	0.0387401	0.656914	0.00600084	0.662602	0.0579112	0.662602	0.031956	0.657071	0.0245199	0.657492	0.0159498	0.663901	0.031956	0.669836	0.0350161	0.669434	0.0266958	0.672891	0.0508878	0.680803	0.0900857	0.664778	0.0236939	0.640529	0.00902732	0.635686	0.031956	0.63441
	Mariner	0.813342	0.228958	0.813342	6.88108	0.813342	0.228958	-1.15464	7.13201	0.703052	7.4263	0.0173525	7.57515	-0.320904	7.89046	1.79656	8.10991	-0.163922	8.17111	-0.0175902	8.34357	0.289813	8.54993	-0.176556	8.8073	0.88573	8.96065	0.324909	8.94406	0.0198549	9.05013	0.267627	9.27012	0.449115	9.43786	5.29445	8.1527	1.85878	6.39983	0.0319093	6.3487	0.536762	6.46907	0.456226	6.57045	0.664905	6.70784	0.524921	6.84233
	Marret	1.99739	0.108281	1.99739	4.79607	1.99739	0.108281	2.4093	4.76167	3.19108	4.57711	1.55549	4.46784	1.58091	4.57779	2.38836	4.5837	1.65722	4.56171	1.60546	4.70014	1.85369	4.79573	1.91655	4.80604	2.7502	4.6498	1.97056	4.50978	1.93459	4.5114	2.03384	4.45935	1.96108	4.45883	2.05151	4.47902	1.60488	4.67675	1.68945	4.94582	2.00231	5.00629	1.97854	4.98483	1.58215	4.89825	1.50216	4.89732
	Matusevitch	6.4984	0.289486	6.4984	15.6909	6.4984	0.289486	-6.50231	15.7783	79.5356	13.1253	5.7928	9.48996	5.18173	9.2174	12.6367	8.68935	2.8078	8.41403	10.4684	8.51969	3.28779	8.5473	2.87292	8.7623	12.9423	8.76795	1.63876	8.73082	2.00381	8.95386	4.17921	9.15143	1.16838	9.27897	2.28033	9.83019	27.6788	10.1733	7.31734	10.0307	6.38	9.7494	5.96033	9.43784	6.19668	9.48679	5.94043	9.4742
	May_Glacier	8.00235	0.107416	8.00235	14.2349	8.00235	0.107416	11.6435	13.4177	15.1243	12.6927	6.26929	12.7172	6.47985	12.3742	7.31974	12.156	5.91023	12.1939	6.76186	12.2645	6.46448	12.3438	5.63385	12.2147	7.42034	12.0323	8.77506	12.1121	9.06039	12.3013	7.30057	12.3365	6.83111	12.1703	7.61191	12.0262	7.5893	12.4194	7.16841	12.8149	7.06735	12.8537	6.96474	13.0048	7.19378	13.2207	17.2802	13.4927
	Mcleod	0.0938883	0.0284764	0.0938883	0.330152	0.0938883	0.0284764	-0.0216544	0.401458	0.310958	0.387092	0.00395828	0.317243	0.0121434	0.373068	0.0714849	0.410723	0.0609214	0.43818	0.0586233	0.480164	0.0679118	0.518119	0.2013	0.477641	0.25934	0.336164	0.027386	0.265408	0.0691317	0.300311	0.0730009	0.315936	0.0820816	0.330899	0.193144	0.304252	-0.0648528	0.410162	0.0696002	0.523575	0.0705475	0.545681	0.0837259	0.56454	0.0833816	0.576173	0.0882219	0.587733
	Mendelssohn	0.701509	0.0344805	0.701509	4.87374	0.701509	0.0344805	0.320985	4.95426	1.78005	4.81325	0.394731	4.64364	0.37185	4.77569	1.02309	4.79688	4.12176	4.1805	0.635209	3.53361	-2.04927	4.07283	8.1435	3.57012	2.19128	1.99399	0.153406	1.82002	1.26262	1.89971	0.633577	1.92564	0.540689	1.94518	2.76231	1.8639	0.502458	1.79051	1.1946	1.88089	0.67254	1.9524	0.605897	1.9483	0.673387	1.94199	0.611543	1.93079
	Mertz	13.4404	1.36411	13.4404	91.2563	13.4404	1.36411	-0.396014	92.4343	14.079	93.3862	7.79783	93.9466	7.34886	95.4187	22.4083	95.2286	2.97081	95.4013	9.72484	96.7401	8.37291	97.5806	-0.217059	99.3854	24.577	99.6438	558.258	70.1544	10.3801	10.4069	6.42186	10.7718	0.261334	11.7239	2.62852	12.6862	-4.27822	14.237	-4.92165	16.7554	0.464215	18.9803	1.88304	20.7205	1.3607	22.5778	2.60765	24.3885
	Morse	0.823281	0.0749173	0.823281	3.68579	0.823281	0.0749173	1.66599	3.54301	1.31689	3.49681	0.469632	3.50929	0.463681	3.40276	0.837422	3.37391	0.833123	3.36569	0.98144	3.39142	0.791359	3.39235	0.646477	3.35567	0.791541	3.33527	1.02312	3.35378	0.745751	3.36068	0.804539	3.33022	0.763287	3.30432	0.772744	3.28101	1.12712	3.29803	0.823281	3.32619	0.810994	3.32726	0.810973	3.32928	0.847876	3.32821	0.804205	3.32476
	Moscow_University	25.952	2.3828	25.952	33.7901	25.952	2.3828	11.7845	33.7494	33.7069	32.8999	7.51449	32.1201	16.2274	32.5705	34.3963	32.5836	15.5199	32.7781	23.0623	33.8119	26.325	34.2791	26.8968	34.2488	40.3656	32.9608	22.8114	32.2013	37.5594	32.3696	15.1932	31.9063	14.5116	31.9762	15.0072	32.4319	17.7201	33.8649	31.5169	36.0142	20.8656	37.4378	64.6048	35.9682	23.6864	34.0934	23.8011	34.3673
	Moubray	0.141653	0.0612975	0.141653	1.90368	0.141653	0.0612975	-0.0228117	1.90127	-0.404474	1.94537	0.0373118	2.0137	-0.0159528	2.07743	0.331181	2.07878	0.00476861	2.06899	0.0895636	2.11196	0.088135	2.1401	0.00798059	2.19085	0.149611	2.21853	0.0735991	2.16447	0.123617	2.12629	0.0303214	2.14744	0.0218909	2.2021	0.1677	2.23487	0.487255	2.18066	-0.110515	2.13704	0.103955	2.15109	0.0881712	2.17749	0.104298	2.19108	0.126662	2.19752
	Mulebreen	1.34966	0.0357271	1.34966	5.02504	1.34966	0.0357271	-0.96182	5.09072	0.521548	5.15952	0.696475	5.18173	0.739932	5.25468	2.24813	5.23686	0.573428	5.2742	3.29654	5.25056	0.919772	5.16086	-0.897382	5.33769	2.49933	5.38643	12.1511	4.98739	1.13727	4.62863	1.07282	4.66757	0.812503	4.68921	0.587069	4.736	2.63259	4.898	0.395083	5.10551	1.33577	5.15644	1.25281	5.06117	1.22902	4.97705	1.18802	4.89086
	Myers	1.42245	0.0766719	1.42245	10.5556	1.42245	0.0766719	3.8006	10.2346	4.57704	9.42854	0.985083	8.99007	0.854491	9.11054	0.100561	9.24907	3.78305	9.21869	1.23828	9.09712	0.968344	9.12572	0.44499	9.27995	0.779196	9.38064	5.04053	8.92931	1.31524	8.45789	1.38813	8.4332	1.24772	8.41895	1.54936	8.41637	-4.29704	8.42973	1.39965	8.45031	1.38633	8.45218	1.39754	8.45149	1.40072	8.45952	1.41261	8.45856
	Nansen	0.983214	0.206873	0.983214	5.10902	0.983214	0.206873	-1.54285	5.50437	1.71576	5.68704	-0.100709	5.6925	0.400572	5.9946	1.99396	5.89418	-0.363405	5.91991	0.511351	6.23691	0.586363	6.40912	-2.29541	7.22734	2.2633	7.60666	-0.11371	7.52105	2.20538	7.49888	0.636107	7.34338	0.810973	7.39462	0.418334	7.43487	1.10181	7.45466	0.405638	7.50513	21.7479	5.60497	0.983336	2.25136	0.985472	2.25375	0.981566	2.25771
	Nickerson	4.56313	0.936546	4.56313	17.381	4.56313	0.936546	-3.84056	18.4098	22.3781	17.4682	0.424701	15.7201	0.62746	16.4693	7.6332	16.9421	1.37368	17.3686	16.1309	16.6421	6.44533	15.4792	-2.5045	15.8712	14.6065	15.2343	1.56252	14.3887	9.85536	14.2707	1.86537	14.0646	2.15615	14.5691	1.9402	15.1026	0.784686	15.8584	-0.28819	17.0087	1.67324	18.1132	2.54933	18.902	3.35756	19.512	3.74233	19.9826
	Ninnis	31.6227	2.08701	31.6227	49.0239	31.6227	2.08701	270.877	39.133	41.997	23.0801	-5.74371	21.1935	0.113159	23.2373	31.3776	24.3336	-0.633911	24.8663	16.6035	25.8656	9.90393	27.5173	-6.31104	30.3981	22.7965	32.2171	8.62756	33.6454	18.7629	35.8473	31.7374	36.8465	9.01282	38.006	18.2214	39.6187	17.5852	41.9254	8.55969	44.9118	38.0649	45.6685	13.1431	46.192	10.7186	48.5094	12.8881	50.9555
	Nivl	0.90249	0.23203	0.90249	8.67057	0.90249	0.23203	-1.21397	8.64348	1.59048	8.52317	0.26748	8.41785	-0.264014	8.39329	2.51919	8.42857	0.142236	8.38237	0.0631344	8.36211	0.323877	8.46178	-0.224219	8.58301	0.744531	8.64949	0.253564	8.5514	0.0418941	8.52254	0.308496	8.65938	0.0926754	8.82079	0.926904	8.89548	2.47402	8.86492	0.918115	8.8152	0.846093	8.82337	0.667138	8.87428	0.879296	8.91235	0.637353	8.98011
	Noll	0.375426	0.106443	0.375426	1.81447	0.375426	0.106443	-0.326732	1.93259	1.73959	1.85819	0.117972	1.6253	0.129717	1.60529	0.95714	1.55132	-0.119333	1.52327	0.175793	1.59705	0.127179	1.67174	0.219513	1.726	0.395157	1.72363	-0.0753056	1.75743	0.0361332	1.86529	-0.144498	1.98803	-0.00664294	2.12116	0.0152935	2.2292	0.787804	2.28427	0.101143	2.34434	3.39358	1.94063	0.272721	1.34979	0.396895	1.35453	0.390196	1.36477
	Nordenskjold	0.560521	0.088414	0.560521	4.43903	0.560521	0.088414	-0.328883	4.38173	0.156835	4.24292	0.306798	4.13002	-0.0572158	4.09568	0.727055	4.0895	-0.000193655	4.06972	0.0521592	4.11891	0.539739	4.19323	0.00626081	4.26233	0.560063	4.29952	0.63741	4.23215	0.503163	4.24281	0.605565	4.28614	0.0581254	4.3337	0.614049	4.36292	0.8774	4.35115	-1.23431	4.57352	0.922902	4.64678	0.279118	4.53228	0.367803	4.55715	0.166142	4.67995
	Parker	0.0457267	0.0275692	0.0457267	0.913927	0.0457267	0.0275692	-0.0261198	0.952221	0.085205	1.00233	-0.00742513	1.04405	-0.00307852	1.0964	0.147822	1.07137	-0.00947624	1.04983	0.112574	1.02883	0.0657589	0.981682	-0.0972674	1.09371	0.148097	1.11785	-0.00279146	1.06156	0.148118	1.01475	0.0819854	0.939114	0.00520748	0.967187	-0.00206667	1.01527	0.885759	0.751561	0.0391991	0.24978	0.0461778	0.252911	0.0397117	0.257777	0.0436361	0.260025	0.0681186	0.252253
	Perkins	0.0984804	0.0349943	0.0984804	0.361087	0.0984804	0.0349943	-0.230383	0.425373	0.00017637	0.5098	-0.0393062	0.558924	0.0202009	0.58822	-0.111934	0.655599	0.457797	0.655199	-0.0555232	0.617651	-0.0693823	0.678016	-0.00331408	0.733988	-0.0213984	0.785415	1.45339	0.615998	0.092256	0.304545	0.107304	0.304919	0.0958809	0.303281	0.214307	0.275926	0.0360374	0.254688	0.0620281	0.273448	0.0911075	0.289069	0.0958897	0.295565	0.0984804	0.296528	0.0957167	0.298709
	Philbin_Inlet	0.690789	0.193809	0.690789	3.04036	0.690789	0.193809	0.322194	3.13881	1.71839	2.99057	0.400849	2.78331	0.476228	2.90473	1.34999	2.85287	0.374177	2.75839	1.30524	2.79993	0.66705	2.81865	-0.476348	2.98465	1.58383	2.9435	0.378987	2.75894	1.30524	2.80107	0.640794	2.81596	0.580888	2.81149	0.513024	2.77621	1.03744	2.78517	0.690789	2.82627	0.690789	2.82627	0.690789	2.82627	0.690789	2.82627	0.684144	2.82618
	Pine_Island	70.4588	3.84585	70.4588	60.4033	70.4588	3.84585	4.90654	63.3714	276.439	57.5516	3.66777	50.2916	71.323	53.0683	39.7232	54.0937	22.052	57.471	0.79863	62.9445	24.3355	68.2159	-23.4968	75.0106	376.299	66.7857	19.4061	53.8505	34.6819	57.7269	22.0086	61.296	18.2181	66.072	334.394	56.5972	24.6375	43.6903	230.353	39.8502	24.9839	34.3753	128.123	34.1839	187.682	30.0282	161.242	27.1063
	Porter	1.05008	0.17019	1.05008	9.51113	1.05008	0.17019	0.0580266	9.45952	1.55717	9.41579	0.929303	9.4165	0.947313	9.41972	1.23841	9.39951	0.921746	9.36605	0.905534	9.3982	0.822257	9.475	0.877189	9.54304	1.64542	9.48742	0.976053	9.39277	0.917375	9.40649	0.822906	9.47499	0.877189	9.54312	1.661	9.47655	0.809238	9.37977	1.75204	9.34369	1.0345	9.32196	1.02438	9.34211	1.01939	9.373	1.05008	9.39473
	Pourquoi_Pas	7.33171	0.0628289	7.33171	11.4885	7.33171	0.0628289	6.17587	10.8157	6.08595	10.1854	-0.399199	10.1476	-0.0483689	10.0153	7.02706	9.982	-0.742568	10.1695	3.93932	10.5214	23.0346	10.1863	-1.07359	9.55945	15.8053	8.89826	-0.816741	8.69275	1.4507	8.95418	0.865449	9.17108	0.342958	9.81378	1.27997	10.1454	-0.6985	10.662	2.85016	11.2549	5.35472	11.3692	5.69661	11.4902	6.39229	11.6728	6.45253	11.8559
	Prince_Harald	8.58128	1.51526	8.58128	55.5659	8.58128	1.51526	-8.16567	57.4181	155.408	47.4639	5.92686	31.6764	6.04246	31.5276	18.5403	28.8436	1.70506	26.7335	2.43858	28.043	2.95066	29.5386	3.3458	31.0278	12.2125	30.5455	1.94737	29.9572	1.89195	31.4124	2.63865	32.9763	2.68784	34.8537	8.5128	35.0791	-9.09951	36.3548	-2.87087	40.3327	41.0614	37.555	8.67442	32.3404	8.75022	32.3311	8.72581	32.3866
	Publications	5.02213	0.721652	5.02213	24.8903	5.02213	0.721652	0.743018	25.5037	11.3165	25.5066	6.23032	24.785	4.33915	24.7636	52.0595	19.6543	3.33854	12.6823	7.3538	12.7685	3.22642	12.8815	27.4969	10.8903	6.84367	7.64435	1.42771	7.46532	0.66532	8.02676	0.58451	8.7221	1.08701	9.46382	1.31956	10.2476	17.0151	10.1403	10.5455	8.9994	4.97092	8.32204	4.32896	8.35522	4.08701	8.51711	3.98752	8.71073
	Quar	0.970856	0.138607	0.970856	10.0103	0.970856	0.138607	7.15238	9.33367	4.45664	8.49222	0.0751045	8.26791	0.00918657	8.14441	2.24179	8.1991	-0.0249931	8.21904	0.696809	8.22811	0.0663155	8.32536	0.0310372	8.36889	0.663606	8.33411	-0.0215141	8.33266	0.893525	8.39263	0.104829	8.45047	0.345673	8.49342	0.154389	8.56353	5.64987	8.46156	0.846406	8.3351	0.86905	8.39715	0.927399	8.44486	0.915437	8.47092	0.93924	8.51298
	Quatermain_Point	0.0276973	0.0091258	0.0276973	0.327962	0.0276973	0.0091258	0.0287406	0.328688	0.0125863	0.306792	0.0236335	0.280984	0.0162764	0.275683	0.047889	0.265354	0.0124813	0.261828	-0.00973502	0.257458	0.0140054	0.253586	-0.000196844	0.261232	0.0300195	0.269496	-0.0351862	0.299927	-0.00796941	0.327727	0.00626788	0.335589	-0.0120828	0.347509	0.00914857	0.359798	0.188567	0.328981	0.0276973	0.289231	0.0253319	0.291894	0.0276973	0.294532	0.0248507	0.29558	0.0248247	0.295973
	Rayner_Thyer	4.94797	0.377543	4.94797	3.28487	4.94797	0.377543	-7.96002	3.46767	4.38264	3.46189	0.267951	3.4853	0.427009	3.96927	6.07172	4.23373	1.45164	4.37332	4.08738	4.56807	4.67753	4.66623	6.46546	4.95933	7.9618	4.76152	10.9058	4.09094	2.80146	3.93732	0.976356	4.15967	1.32773	4.48086	1.98627	4.78917	2.37363	5.24087	4.4369	5.58123	22.3628	4.88179	4.92081	3.94769	4.93018	3.91134	4.94797	3.90295
	Rennick	0.896653	0.0698707	0.896653	2.66523	0.896653	0.0698707	-1.09743	2.8665	0.810288	2.97791	-0.157363	3.04854	0.0507056	3.3216	1.48601	3.39858	0.0331885	3.43097	0.583848	3.60321	0.309189	3.7925	-0.31166	4.07804	1.7083	4.1166	0.566025	3.9361	0.427354	3.99872	0.382981	4.19882	0.290757	4.40968	0.333115	4.60827	1.4135	4.53213	0.407334	4.50394	0.63707	4.70307	0.69426	4.81164	0.821824	4.90919	0.817979	4.99758
	Richter	0.703086	0.0988916	0.703086	4.89986	0.703086	0.0988916	-1.15046	4.99739	0.966544	5.0146	-0.193986	4.96026	-0.0735558	4.94666	1.93947	4.79231	-0.062333	4.63306	0.671628	4.56895	1.15284	4.33461	-1.15862	4.27497	3.0546	4.27101	0.716746	4.03974	1.77374	3.87639	0.255727	3.82819	0.165271	3.89493	0.630679	3.96299	2.04204	4.16193	0.403672	4.28964	0.464919	4.30462	0.287891	4.4118	0.376517	4.58042	0.530728	4.69721
	Riiser_Larsen	10.6833	2.0102	10.6833	37.9984	10.6833	2.0102	-14.5852	37.1472	33.2927	32.3432	-0.266862	28.5591	0.763412	30.148	19.9324	29.9276	4.48997	29.3132	4.55833	30.3805	5.01634	31.5101	0.527083	33.0204	14.9851	33.0727	3.54954	32.8646	8.18138	34.0298	4.28294	35.148	1.66966	36.7355	6.98216	38.0134	21.4089	37.8998	4.25951	38.0772	6.9265	39.0864	6.29368	39.8898	6.42357	40.6408	4.31908	41.829
	Ronne	139.409	16.3723	1994.96	666.005	139.409	16.3723	2064.4	563.699	153.175	312.417	-11.6219	63.1745	-14.3407	78.2045	14.9093	95.9684	-8.71565	116.313	40.6437	134.229	-54.7469	152.208	-26.6688	174.597	85.4093	189.235	-26.1063	204.882	-23.5594	228.725	-22.9969	253.138	-14.3875	278.058	14.4093	300.839	4.97185	322.974	25.8	344.464	9.40935	366.279	11.2062	389.492	6.1906	413.063	-1.0594	437.975
	Rose_Point	0.0776776	0.0145953	0.0776776	0.564548	0.0776776	0.0145953	0.0563813	0.567908	0.098987	0.59454	0.0567635	0.61506	0.0431408	0.590253	0.0788268	0.570229	0.0822233	0.573985	0.0657963	0.568583	0.0782312	0.5642	0.0742458	0.563645	0.0729564	0.562487	0.0889686	0.563504	0.0776776	0.56408	0.0790118	0.564071	0.0763434	0.564071	0.0939091	0.562361	0.0736765	0.561852	0.0740746	0.563007	0.0765675	0.562773	0.0732759	0.5615	0.0752815	0.562321	0.0791224	0.564335
	Ross_East	42.633	6.22797	42.633	234.424	42.633	6.22797	-49.1483	245.333	129.328	238.78	12.883	223.569	1058.23	161.235	67.8752	23.1976	-1.89828	23.2094	1.44547	27.8139	8.73453	32.3382	-29.6873	40.4635	16.9455	47.7883	6.45328	52.9003	-9.74203	59.4568	-0.874844	66.8923	0.211094	74.6861	4.69547	81.9023	-4.98422	89.5772	6.75797	97.6781	-4.83578	106.059	-0.312344	114.723	5.74234	122.315	-5.84359	130.197
	Ross_West	104.077	11.4743	104.077	482.393	104.077	11.4743	2944.04	344.644	121.812	65.9032	-13.2587	68.4957	-4.91497	81.738	100.858	87.9282	24.7335	92.0964	4.6944	103.591	34.8428	114.531	-85.079	132.382	65.7178	147.148	20.6553	155.979	-23.1962	171.29	17.4444	184.806	-12.8134	198.137	12.335	212.769	-0.47747	226.58	8.67878	241.516	-13.4697	257.736	7.2569	273.48	-9.36028	289.007	-3.78216	305.466
	Rund_Bay	0.194616	0.0239524	0.194616	6.04338	0.194616	0.0239524	0.512541	5.97642	13.3372	4.32531	0.00785148	1.62247	-0.0360547	1.67718	0.373103	1.66289	-0.0541116	1.69247	0.202038	1.76289	0.311396	1.76865	0.779234	1.60152	0.189002	1.42591	0.188026	1.43161	0.214756	1.43901	0.202059	1.44354	0.18366	1.45154	0.0803066	1.49862	0.129313	1.56117	0.151919	1.59807	0.297074	1.55586	0.125976	1.5439	0.15022	1.57119	0.138379	1.55364
	Rydberg_Peninsula_1	0.396871	0.0801493	0.396871	2.28266	0.396871	0.0801493	0.532075	2.23592	0.439159	2.17879	0.396374	2.16709	0.354093	2.17587	0.395034	2.17792	0.402112	2.17817	0.405832	2.18547	0.393633	2.18371	0.379183	2.18603	0.393446	2.18577	0.416067	2.18496	0.399103	2.18498	0.391967	2.18687	0.387375	2.19281	0.40962	2.20407	0.39629	2.19975	0.396871	2.18658	0.396871	2.18658	0.396871	2.18658	0.396871	2.18658	0.396871	2.18658
	Rydberg_Peninsula_2	0.530491	0.033074	0.530491	0.861696	0.530491	0.033074	0.0954026	0.777433	0.669721	0.671196	0.526233	0.662463	0.525542	0.669191	0.529437	0.672927	0.531544	0.672927	0.530491	0.672787	0.530491	0.672787	0.531077	0.674286	0.530491	0.675782	0.531544	0.675647	0.530491	0.675512	0.528851	0.674151	0.53213	0.674151	0.52169	0.681713	0.539291	0.681713	0.530491	0.675512	0.530491	0.675512	0.530491	0.675512	0.528851	0.674151	0.530491	0.672787
	Sandford	1.52293	0.0509275	1.52293	2.32898	1.52293	0.0509275	-0.99334	2.52791	4.10524	2.5587	0.218575	2.52175	0.452613	2.67875	1.55526	2.63275	1.11809	2.67838	0.676511	2.83163	2.06441	2.88144	0.264606	2.87595	2.0268	2.72518	0.519696	2.67477	0.861187	2.83041	0.999151	2.92299	1.12656	2.96803	2.20691	2.89239	2.729	2.86338	0.716703	3.00811	4.78241	3.03207	1.46332	2.99805	1.53467	2.9986	1.52233	2.99067
	Shackleton	34.242	4.45313	34.242	72.3761	34.242	4.45313	-35.6384	76.4334	104.97	73.1685	62.614	59.2234	2.90311	54.7598	29.8631	56.2533	6.08573	58.1001	13.5052	62.9324	3.76786	67.7383	-7.3757	73.5881	36.7815	76.0948	52.2146	72.699	-0.940639	72.935	12.4075	77.7009	9.66727	81.3128	27.6878	81.9609	-7.33273	85.593	1.61844	93.1974	11.4529	98.2955	11.6878	102.222	5.11209	106.366	6.24833	110.168
	Shirase	10.9294	0.948228	10.9294	12.6675	10.9294	0.948228	6.55548	11.8022	24.4482	9.2328	3.25213	7.47871	6.0207	8.05547	10.3309	8.40512	7.23712	8.9163	9.92813	9.46282	9.80653	9.70466	9.08586	10.0731	10.2482	10.409	8.49682	10.8862	8.94708	11.5472	7.98504	12.4275	7.04342	13.7123	7.83953	15.052	11.255	15.6172	6.61456	16.2182	7.26773	17.4341	17.8923	16.8484	10.6472	15.6294	10.6217	15.7005
	Skallen	0.641723	0.0957229	0.641723	0.919539	0.641723	0.0957229	-0.0104755	0.995393	2.90835	0.965422	0.631943	0.777456	0.600804	0.672646	0.587473	0.674719	0.698963	0.697112	0.689252	0.700222	0.619403	0.693982	0.585787	0.663549	0.617882	0.663619	0.696293	0.690562	0.689252	0.700222	0.619403	0.693982	0.585787	0.663549	0.617882	0.663619	0.704674	0.68564	0.701885	0.687638	0.665354	0.700364	0.656748	0.700035	0.597877	0.666709	0.637685	0.696097
	Slava	3.29461	0.262666	3.29461	10.0168	3.29461	0.262666	20.7574	9.14452	5.21692	8.08292	-0.218135	7.9789	-0.0657001	7.98099	2.61895	7.97078	0.357487	8.07551	2.01958	8.33618	2.67496	8.56392	2.98172	8.70194	7.06359	8.45213	0.419194	8.23955	1.9618	8.46123	1.7725	8.47619	0.518437	8.39097	0.092793	8.49554	1.70031	8.94818	0.734532	9.40628	0.983662	9.62538	0.821797	9.87432	0.811146	10.1458	30.7484	9.38714
	Smith_Inlet	0.0492431	0.0434814	0.0492431	0.513627	0.0492431	0.0434814	0.0804478	0.490699	0.100627	0.423473	0.0219063	0.381622	0.0371271	0.392272	0.0491051	0.396491	0.0437366	0.399267	0.0606066	0.399191	0.048797	0.396565	0.042092	0.397662	0.0496892	0.397846	0.048905	0.398028	0.0492431	0.398667	0.048797	0.39913	0.0492431	0.399594	0.0497638	0.399175	0.0309936	0.412143	0.0377995	0.430254	0.0364524	0.441733	0.0898856	0.429065	0.0492431	0.409214	0.0523356	0.406442
	Sorsdal	1.72028	0.0553336	1.72028	6.03318	1.72028	0.0553336	-0.406337	6.32526	4.52411	6.02078	1.0607	5.45346	1.07419	5.58658	3.08506	5.66864	2.32013	5.59204	1.19875	5.47861	2.8162	5.41561	0.74165	5.46795	3.03496	5.37205	2.50341	5.24962	1.59069	5.38855	1.60599	5.41694	1.53327	5.32841	1.38426	5.22167	2.87365	5.2362	2.44037	5.13238	1.50666	4.95526	1.54448	4.95086	1.61137	4.99225	1.66544	5.0279
	Stange	5.61188	0.739473	5.61188	25.8265	5.61188	0.739473	-0.0270376	26.0868	21.2982	25.3626	8.92059	23.5874	2.81329	22.8863	8.35761	22.7677	0.692079	23.1717	6.33405	23.9267	0.129823	24.4114	-6.1225	25.6064	13.7795	25.6181	5.67047	24.831	6.37103	24.9221	6.32477	24.9468	11.8179	24.3952	11.3942	22.7646	30.0493	20.4244	4.8941	19.0858	5.32672	19.1014	5.42474	19.1933	5.60358	19.3005	5.53253	19.4586
	Sulzberger	0.801095	0.270394	0.801095	13.6697	0.801095	0.270394	0.141915	13.8305	5.21418	13.4647	0.0999227	12.9741	-0.0211711	13.1128	1.66584	13.1945	0.0457234	13.2823	0.527657	13.4371	0.539376	13.5541	0.451973	13.6961	1.90168	13.593	0.07795	13.4311	2.05647	13.1671	0.640938	12.8863	0.721016	12.9275	3.70783	12.2739	-0.0797648	11.3388	-0.93328	11.6274	1.50275	11.9447	0.645821	11.7939	0.573067	11.8947	0.771309	11.9983
	Suter	0.0517756	0.0117508	0.0517756	1.10342	0.0517756	0.0117508	0.0834871	1.09815	0.535702	1.00479	0.0530635	0.917035	0.0517756	0.925758	0.0788814	0.974582	0.0773068	1.01456	0.0774141	1.01303	0.0227772	1.01228	0.0508705	1.01147	0.0533696	1.01791	0.553454	0.888337	0.0709525	0.740966	0.0377437	0.757295	0.0607863	0.760441	0.058756	0.747519	0.0814644	0.753345	-0.02778	0.803093	0.0453569	0.843632	0.0202557	0.841363	0.0438205	0.833876	0.0157915	0.854716
	Suvorov	1.04249	0.253806	1.04249	3.77016	1.04249	0.253806	1.26849	3.72411	1.57804	3.41896	0.268228	3.26317	0.487871	3.47939	1.40311	3.53185	0.786233	3.55048	0.830068	3.6662	0.825204	3.76249	0.554071	3.92948	1.87577	3.83005	2.70574	3.41093	0.708417	3.22591	0.752939	3.26958	0.777288	3.37703	1.3283	3.47012	2.09644	3.421	0.772668	3.33968	0.694654	3.38369	0.88017	3.42156	0.83724	3.42477	2.37095	3.16855
	Swinburne	1.32443	0.229969	1.32443	6.02521	1.32443	0.229969	-1.17578	6.38238	4.45065	6.66966	0.29379	6.7475	0.174771	7.0278	1.72992	7.25583	0.281186	7.48674	0.616727	7.79093	0.77435	8.04163	0.381833	8.32852	2.7836	8.34949	3.74112	7.8618	4.24923	6.84481	1.24496	6.03932	1.05365	6.05273	3.0169	5.65724	1.16208	4.88957	0.398587	4.74906	5.00107	4.67113	1.21536	4.44527	1.21432	4.4702	1.2514	4.51177
	Telen	0.290896	0.00748196	0.290896	3.87658	0.290896	0.00748196	0.622282	3.76688	3.46863	2.71237	0.194165	1.18458	0.271013	1.19539	0.302771	1.16193	0.302897	1.12645	0.249322	1.13005	0.315366	1.15841	0.313287	1.14658	0.265399	1.12124	0.308992	1.12415	0.253685	1.13294	0.327214	1.16777	0.347674	1.15758	0.293138	1.11723	0.343909	1.11187	0.307573	1.12139	0.283359	1.12461	0.285646	1.08069	0.242063	1.05449	0.69792	1.16016
	Thomson	0.422452	0.0392203	0.422452	2.05411	0.422452	0.0392203	0.910722	2.05397	0.653614	2.05052	0.160433	2.03625	0.196107	2.03291	0.361116	2.03278	0.553262	2.05625	0.416959	2.06365	0.33831	2.03653	0.249557	2.03243	0.493305	2.01983	0.51593	2.0221	1.15375	2.06221	0.449408	2.08997	0.394578	2.09727	0.543757	2.05704	0.483645	2.02744	0.42444	2.0426	0.410858	2.04478	0.373557	2.06321	0.352549	2.07971	0.363802	2.09379
	Thwaites	101.466	7.1439	101.466	263.357	101.466	7.1439	101.071	266.998	131.067	269.476	219.989	259.331	100.879	248.465	222.454	236.529	34.0865	229.567	49.5415	237.558	57.93	244.894	48.7217	252.351	1255.17	242.702	131.012	230.588	30.4921	238.494	135.45	242.688	661.57	199.469	92.601	147.42	163.205	149.543	57.006	151.274	243.507	144.33	58.7176	141.467	154.825	147.458	26.9963	109.619
	Tinker	0.0364598	0.0239648	0.0364598	0.944414	0.0364598	0.0239648	-0.0203921	0.959852	0.082918	0.972441	0.00334154	0.975413	0.00565945	0.988298	0.0662783	0.992284	0.0396117	0.991183	0.0414127	0.99604	0.0170907	1.00483	-0.0139257	1.02013	0.0985521	1.01669	0.0332783	1.00312	0.0922621	0.988374	0.0320619	0.986936	0.0493768	1.00483	0.04153	1.00701	0.55644	0.948553	0.0459863	0.900708	0.0364598	0.911401	0.0344046	0.911643	0.0364598	0.911885	0.0536939	0.910623
	Totten	26.6442	2.25996	26.6442	16.5866	26.6442	2.25996	14.7263	16.9915	43.1652	16.3825	8.87372	16.261	14.0212	18.0199	37.7521	18.2007	22.8068	18.0832	33.0851	17.9489	47.3298	16.1025	-11.9505	17.4793	44.0393	18.1843	17.5124	17.4981	54.9206	17.4039	22.2912	16.458	30.2629	16.422	26.281	15.7334	-2.32989	16.8171	56.3659	16.9812	18.9816	16.1374	51.5856	15.9718	22.4601	15.4593	32.361	15.0591
	Tracy_Tremenchus	0.998027	0.0879179	0.998027	15.8475	0.998027	0.0879179	2.95814	14.6973	9.8715	10.3617	1.03532	5.82791	0.963969	5.84363	1.47373	5.70906	0.966929	5.61198	1.04585	5.68498	0.926982	5.71829	1.00703	5.67577	1.56123	5.56665	0.961314	5.57208	0.836741	5.66619	1.60725	5.82359	1.46369	5.97014	1.82304	6.02463	2.13932	6.19861	0.754863	6.34605	0.787761	6.2943	0.829387	6.22327	0.887431	6.23493	1.92445	6.20392
	Tucker	0.119996	0.0546402	0.119996	1.35314	0.119996	0.0546402	-0.126148	1.41159	0.603301	1.23291	-0.00399909	0.968317	-0.0141157	1.02445	0.572758	0.865427	-0.0108121	0.643668	0.329697	0.641185	0.0837218	0.622281	-0.0401281	0.649005	0.179026	0.656822	-0.0533536	0.814239	-0.0352434	0.991063	0.00134339	1.06472	0.172951	1.09897	0.0495383	1.11387	0.59929	1.03863	-0.22455	1.34724	0.108166	1.66652	0.112404	1.67769	0.11694	1.68463	0.135337	1.68946
	Underwood	7.92126	0.479232	7.92126	7.35207	7.92126	0.479232	1.3944	7.57954	17.4475	7.30142	1.81699	6.7999	4.73275	6.95798	10.5137	6.91276	5.33584	6.91332	7.91831	7.16118	7.84676	7.20111	7.49615	7.21623	10.9737	7.02041	7.69692	6.85473	17.3687	6.8435	6.65252	6.69131	4.58245	6.64433	5.12232	6.36642	1.02062	6.49982	2.77407	7.30713	3.30227	8.10258	4.51084	8.63724	4.88665	8.95568	14.1646	8.58998
	Utsikkar	0.720261	0.0515902	0.720261	5.07123	0.720261	0.0515902	0.488533	4.92782	1.77261	4.47032	0.418061	4.09271	0.366581	4.05571	1.56076	4.07864	0.391258	4.10483	0.459374	4.13142	0.553086	4.11766	0.494263	4.11696	1.14964	4.16302	0.486794	4.21071	0.519982	4.24251	0.556591	4.23949	0.735848	4.25838	0.551201	4.29181	0.414688	4.35393	0.244385	4.43211	0.54504	4.44477	1.42676	4.24219	0.682804	4.04733	0.631073	4.05426
	Venable	9.29277	0.798403	9.29277	16.5868	9.29277	0.798403	-12.6242	17.3567	15.0351	17.9926	11.4505	17.7591	6.46807	17.581	18.6025	16.4746	8.51128	16.8205	5.81786	18.0579	6.00438	17.9685	4.27196	18.417	19.9957	16.9175	12.0341	16.2353	14.1968	17.3346	10.754	17.0271	24.0861	16.9352	16.7013	15.2705	18.3199	14.0327	8.75243	14.7163	9.19951	14.8615	9.16661	14.905	9.16478	14.9696	9.10253	15.1128
	Verdi	2.49503	0.310416	2.49503	9.35779	2.49503	0.310416	7.59949	9.26381	5.07137	9.42378	1.70191	9.56553	1.51193	9.48859	3.96462	9.30122	3.72799	9.34791	2.06731	9.77838	2.2627	9.98867	5.06706	9.58993	4.31703	8.99548	3.275	8.92212	3.91556	9.06325	2.667	9.09417	2.40492	9.02283	3.3122	8.75214	2.69591	8.53213	2.34642	8.5883	2.45164	8.62688	2.48958	8.64863	2.41603	8.66695	2.39678	8.72323
	Vigrid	2.20882	0.291408	2.20882	16.0068	2.20882	0.291408	-1.23179	16.4063	5.01791	16.7485	0.35012	16.9479	0.528587	17.4161	5.48342	17.4074	1.76662	17.3422	61.4116	13.4795	3.68032	7.28732	-6.30717	7.3426	9.6343	7.16777	-0.202736	6.72821	-0.321022	6.7936	-0.399636	6.92738	0.246361	7.28518	1.70315	7.44942	7.27633	7.42001	2.11489	7.4328	2.11977	7.44223	2.14382	7.4724	2.15353	7.49066	2.19472	7.50474
	Vincennes_Bay	14.1855	0.584155	14.1855	16.0763	14.1855	0.584155	-1.84146	16.5814	18.5987	16.8653	7.37848	17.0337	10.4254	17.6984	25.8077	17.4591	12.4745	16.9196	28.1484	16.6397	12.3061	16.3026	10.5951	16.5023	19.5404	16.3162	26.9464	15.5961	16.9433	15.2193	13.5529	15.0515	8.05078	15.1387	10.6786	15.3867	22.0729	15.5527	13.1186	15.6893	13.4153	15.7806	17.0168	15.4309	14.0056	15.0747	14.0741	15.1167
	Voyeykov	4.75045	0.381961	4.75045	21.3857	4.75045	0.381961	8.80111	20.8241	51.6714	15.9047	4.50688	9.86142	4.63955	9.93352	4.76146	9.93795	5.15438	9.89762	4.91055	9.86922	4.97193	9.90039	4.89872	10.0807	6.71836	10.1971	5.10661	10.1395	5.00572	10.1678	5.09175	10.285	5.07441	10.3806	24.883	9.04782	1.6356	7.58444	1.73387	7.80056	5.94925	7.74168	3.46678	7.61054	4.00012	7.71217	4.71458	7.88137
	Walgreen_Coast_1	0.729085	0.0286861	0.729085	5.34788	0.729085	0.0286861	-0.559191	5.31514	1.19682	5.25777	0.0155424	5.2443	-0.112212	5.24372	0.577176	5.25141	0.223504	5.24198	0.134225	5.23861	0.128763	5.26277	0.374338	5.31147	2.62553	5.32258	2.44669	5.45392	0.335092	5.58999	0.588949	5.4475	0.190046	5.27782	0.125253	5.25803	4.35997	5.32146	0.729085	5.35059	0.729085	5.35059	0.729085	5.35059	0.729085	5.35059	0.696473	5.35152
	Walgreen_Coast_2	0.697141	0.0749618	0.697141	2.97312	0.697141	0.0749618	1.32868	2.93662	1.40244	2.81311	0.567852	2.73611	0.576141	2.7578	1.05203	2.7432	0.57439	2.72166	0.555404	2.74928	0.566544	2.78487	0.686158	2.78863	1.09755	2.74698	0.574374	2.71367	0.992822	2.7371	0.75345	2.76399	0.575549	2.75481	0.583967	2.73041	1.13141	2.7877	0.697141	2.85328	0.697141	2.85328	0.697141	2.85328	0.677605	2.84416	0.717836	2.84475
	Watt_Bay	0.396273	0.00712934	0.396273	2.73964	0.396273	0.00712934	0.407607	2.73287	0.992064	2.7251	0.268153	2.73126	0.273349	2.74166	0.665721	2.70176	0.274279	2.67399	0.741381	2.68598	0.243277	2.67022	-0.100084	2.71384	0.807563	2.72403	0.240023	2.69545	0.737475	2.71077	0.320464	2.69864	0.33108	2.69239	0.280596	2.69114	0.493457	2.71306	0.0880763	2.81904	0.309741	2.91296	0.310084	2.94512	0.333293	2.97786	0.517726	2.95618
	West	35.255	3.52246	35.255	61.4932	35.255	3.52246	-25.2645	64.3462	27.1661	67.6381	-3.27282	70.739	5.01478	75.039	45.1188	74.6913	-5.29918	75.5484	13.5314	80.5451	5.46693	85.1154	-14.663	92.5974	23.5475	98.1744	30.0568	99.6569	18.8761	102.009	13.5441	105.882	26.2355	108.815	112.998	99.1664	41.6036	87.447	13.423	89.441	22.0958	92.9065	33.3707	94.2784	34.3786	93.9874	22.8429	95.1882
	Whittle	5.75039	0.481296	5.75039	8.64949	5.75039	0.481296	2.79713	8.91684	12.4799	9.01786	3.21699	8.68222	4.10606	8.46467	7.44816	8.38888	4.35428	8.42743	5.73837	8.6264	5.03188	8.74003	3.82937	8.79422	9.21686	8.62628	6.77528	8.45532	6.86221	8.50745	4.99347	8.50422	4.8156	8.53564	7.24575	8.40172	2.25904	8.35843	1.98128	8.63514	2.41238	9.03175	2.64667	9.43577	2.87439	9.70058	2.979	9.98508
	Wilkins	9.05604	1.3825	9.05604	202.985	9.05604	1.3825	145.564	185.374	47.5031	160.922	7.23621	156.008	4.80641	156.868	28.3329	155.048	8.31141	152.689	3.21192	153.65	4.82496	155.059	205.124	127.187	24.9137	87.5622	196.082	63.7856	10.6384	29.9182	10.6207	29.3275	13.5659	27.9881	16.2892	25.7151	25.6626	22.7798	10.0695	20.3343	10.2687	19.8652	12.8715	19.56	7.32594	20.0271	7.77113	20.6572
	Wilma_Robert_Downer	1.53393	0.355166	1.53393	2.50628	1.53393	0.355166	-2.74368	3.07947	2.04712	3.32015	0.456847	3.14633	0.426329	3.31999	2.15277	3.30381	0.537444	3.27527	0.710021	3.44782	1.21997	3.56913	12.2833	3.00697	3.54208	2.03834	0.0294483	1.83816	0.195311	1.96116	0.318541	2.07526	0.24417	2.25149	1.39444	2.33019	1.38504	2.34141	1.08838	2.47515	1.36838	2.57893	1.35907	2.61145	1.36075	2.61793	1.3533	2.63295
	Withrow	0.985755	0.168123	0.985755	6.44394	0.985755	0.168123	-0.598298	6.40471	0.76641	6.18668	0.194831	6.04569	-0.00116855	6.16824	1.05814	6.28152	-0.29403	6.44203	2.23815	6.44343	0.436118	6.3528	-6.69622	7.32689	2.44324	7.95882	6.44733	6.95319	1.06464	6.06383	0.263083	6.15477	0.0157229	6.26352	0.461081	6.32933	-0.506799	6.57017	0.44271	6.84566	2.05752	6.82998	0.596152	6.77922	0.703742	6.8542	5.25699	6.41943
	Wordie	16.9714	0.842498	16.9714	21.1914	16.9714	0.842498	40.6452	18.52	33.1649	13.9396	13.8499	12.7391	14.2851	13.5162	17.311	13.7819	19.5048	13.772	16.1584	13.9686	25.1586	13.6618	52.5573	10.4743	18.3578	6.76148	16.3797	6.71923	16.8283	6.60777	16.879	6.60441	16.9114	6.58041	17.8862	6.65156	16.5075	6.68994	16.8304	6.6959	16.9005	6.69523	16.8882	6.64331	16.9358	6.58985	16.9324	6.54743
	Wylde	0.0487224	0.0171215	0.0487224	2.97155	0.0487224	0.0171215	0.601383	2.84001	1.88855	2.50411	0.0452338	2.28763	0.0788423	2.28148	0.0374199	2.29634	0.354707	2.25319	0.0646349	2.17775	-0.00945318	2.18625	-0.0355996	2.23256	0.0582734	2.27175	2.14897	1.7289	0.0306035	0.880183	0.0279084	0.878709	0.0451628	0.868613	0.0634233	0.868421	-0.150697	0.81676	0.0321504	0.756148	0.0350066	0.748789	0.0229694	0.750674	0.0435325	0.755361	0.0413872	0.75915
	Zelee	1.52821	0.0180871	1.52821	4.69565	1.52821	0.0180871	2.88844	4.46741	1.9834	4.17585	1.33223	4.11509	1.3304	4.12983	1.85754	4.1747	1.46494	4.20352	1.74712	4.21614	1.40755	4.23331	1.32339	4.22702	1.69089	4.20256	1.57193	4.16933	1.81024	4.18016	1.38912	4.20268	1.32712	4.18129	1.50472	4.18574	0.0673419	4.43026	0.480546	4.77243	0.894475	5.0136	1.05378	5.18258	1.11743	5.27089	5.33885	4.87047
	Zubchatyy	0.680471	0.119174	0.680471	7.89513	0.680471	0.119174	0.788457	7.84063	2.74486	7.70349	0.674825	7.61979	0.621007	7.61713	0.498479	7.56595	1.17023	7.63327	0.531568	7.66988	0.603467	7.55628	0.406965	7.50698	0.707151	7.48758	1.39469	7.48601	0.589246	7.4751	0.450834	7.43078	0.304433	7.43704	0.656698	7.45119	0.702108	7.58105	0.680471	7.73028	0.524083	7.7655	0.457128	7.842	0.528814	7.91209	0.505269	7.96549
	Antarctic Ice Shelves	1363.34	27.8233	3218.9	1005.82	1363.34	27.8233	5575.75	875.357	2771.62	638.037	987.328	532.551	1721.99	503.778	1634.2	476.705	818.689	469.068	892.833	477.675	679.722	497.021	378.545	517.459	2973.6	519.073	1692.38	512.894	671.74	531.003	689.819	558.362	1075.95	570.039	1373.77	575.902	921.459	597.082	751.122	626.812	1078.7	655.185	2218.13	662.341	901.5	672.452	1254.23	691.171
[truncated: 2 more columns]

## Sheet: Melt
		Annual basal melt flux (Gt yr-1)
		1997.5		1998.5		1999.5		2000.5		2001.5		2002.5		2003.5		2004.5		2005.5		2006.5		2007.5		2008.5		2009.5		2010.5		2011.5		2012.5		2013.5		2014.5		2015.5		2016.5		2017.5		2018.5		2019.5		2020.5
	Ice shelf	observed	uncertainty	observed	uncertainty	observed	uncertainty	observed	uncertainty	observed	uncertainty	observed	uncertainty	observed	uncertainty	observed	uncertainty	observed	uncertainty	observed	uncertainty	observed	uncertainty	observed	uncertainty	observed	uncertainty	observed	uncertainty	observed	uncertainty	observed	uncertainty	observed	uncertainty	observed	uncertainty	observed	uncertainty	observed	uncertainty	observed	uncertainty	observed	uncertainty	observed	uncertainty	observed	uncertainty
	Abbot	40.2629	10.8121	45.5639	11.6747	56.1432	13.493	60.3887	14.2026	63.3066	15.0459	68.9881	16.359	60.3382	15.0975	56.6212	14.4936	57.0843	14.7872	57.752	14.7199	59.7388	14.9405	67.4096	16.5424	48.2843	20.7007	54.9769	24.286	56.2167	41.2419	54.1865	46.6998	54.8518	47.4995	64.4576	47.4477	60.4769	46.9876	53.4855	46.8519	59.492	47.1548	73.7422	47.8423	81.3919	48.2769	91.0836	48.6187
	Ainsworth	-0.0739442	0.0538631	0.0179491	0.0493466	-0.0491915	0.0529272	-0.0664419	0.0582527	-0.0746899	0.0686571	-0.104266	0.0708575	-0.16332	0.0740544	-0.150042	0.0670035	-0.080903	0.0648373	-0.0674609	0.0572878	-0.0829593	0.0507036	0.0296733	0.0556398	0.08872	0.0573598	0.015926	0.0480264	0.0242509	0.0454645	0.0522018	0.0468305	-0.0519989	0.0479703	-0.220538	0.0783428	-0.242412	0.0891405	-0.249973	0.0906278	-0.377841	0.102809	-0.420726	0.074561	-0.0743171	0	-0.0743171	0
	Alison	0	0	0	0	0	0	0	0	0	0	0	0	0	0	0	0	0	0	0	0	0	0	0	0	0	0	0	0	0	0	0	0	0	0	0	0	0	0	0	0	0	0	0	0	0	0	0	0
	Amery	20.4061	22.6936	25.4049	22.591	23.238	24.8053	16.0808	24.8102	28.815	25.4627	50.7501	28.7649	60.8253	29.4696	72.4571	28.7347	67.054	28.1876	58.6657	26.7192	33.4426	25.3006	27.6382	24.9036	-2.89094	32.4223	-23.6135	40.414	1.31273	72.1029	15.2757	83.5744	21.5998	86.7793	21.7118	86.7547	36.0191	85.6423	23.0516	85.5511	10.4133	86.2633	-9.3499	87.553	-11.9641	89.1621	-23.2079	90.9006
	Andreyev	0	0	0	0	0	0	0	0	0	0	0	0	0	0	0	0	0	0	0	0	0	0	0	0	0	0	0	0	0	0	0	0	0	0	0	0	0	0	0	0	0	0	0	0	0	0	0	0
	Astrolabe	0	0	0	0	0	0	0	0	0	0	0	0	0	0	0	0	0	0	0	0	0	0	0	0	0	0	0	0	0	0	0	0	0	0	0	0	0	0	0	0	0	0	0	0	0	0	0	0
	Atka	2.27668	0.55714	2.16442	0.52302	2.27334	0.504811	2.65331	0.569424	2.6548	0.580412	2.41772	0.550772	2.17662	0.522601	2.15295	0.514251	1.8381	0.451905	1.75003	0.426692	1.95587	0.457004	2.06629	0.463818	2.34988	2.00146	2.72424	3.29862	2.48518	6.54025	1.8927	7.95625	1.22616	8.58683	0.970263	8.69485	0.695222	8.66234	0.852997	8.8128	0.958211	9.01311	2.0842	9.21621	2.69793	9.41502	2.9339	9.63169
	Aviator	0.777799	0.341508	0.546334	0.312524	0.449578	0.308159	0.594135	0.326647	0.466825	0.300475	0.977338	0.331342	0.800512	0.34089	0.758467	0.312363	0.855488	0.309733	0.826652	0.291729	0.604755	0.232745	1.00574	0.240673	0.347229	4.19613	0.0575146	7.43684	0.822329	14.7871	1.30855	18.1852	1.07354	19.7536	1.40997	19.6795	1.5038	18.9539	0.766639	18.696	0.877678	18.2318	1.32245	17.9256	1.47068	18.1077	1.78708	18.3933
	Bach	6.18461	1.78324	6.54578	1.84326	4.65391	1.63692	4.34414	1.69375	6.20963	2.06763	6.32672	2.33127	7.31262	2.65332	7.66539	2.87173	5.90067	2.85514	4.54019	2.72996	3.10583	2.59562	2.89862	2.52986	5.65336	4.70641	8.54153	6.76046	8.20676	12.7421	7.93343	15.2863	7.84286	16.5139	8.5543	17.2182	9.48198	17.447	9.93137	17.5553	11.3792	17.4698	11.7043	17.2306	10.5822	16.8877	9.0355	16.5967
	Barber	0.00963684	0.0260126	0.00705441	0.0277826	0.00991789	0.0285987	-0.00404253	0.0269293	0.0454685	0.0271144	0.11041	0.0278616	0.0868975	0.0342472	-0.0116876	0.0434124	-0.0303558	0.0448182	-0.0201511	0.0477362	-0.0330268	0.0487305	-0.0403519	0.0428828	0.039224	0.0339274	0.0386906	0.0305995	-0.0101203	0.0232357	-0.0231499	0.0146826	0.00433424	0.00828348	-0.00585692	0.00614299	0.0038249	0.00533718	0.010632	0.0046904	0.0133917	0.00454269	0.00475093	0.00236467	0.00454259	0	0.00454259	0
	Baudouin	14.7879	6.0626	18.2594	6.17892	11.589	6.097	12.3722	6.2076	11.1713	6.04252	11.8985	6.10197	21.1204	6.83334	25.4445	6.5523	22.2419	6.08078	20.5898	5.89632	11.5434	5.09374	3.92176	4.46544	10.7355	9.78374	16.3892	14.4715	26.8825	27.2367	27.7808	32.2711	24.0313	34.2521	19.9827	34.663	19.9261	34.7735	15.3286	35.5292	7.8832	36.6244	10.1491	37.8112	12.5065	38.6365	9.14607	39.2485
	Borchgrevink	12.1209	4.95508	14.9883	5.16399	12.8065	5.19324	9.47583	5.54143	11.0435	5.83619	8.92222	5.38307	12.0308	5.28028	12.1641	4.89168	11.7998	4.28574	7.54339	3.86052	4.33233	3.77752	-4.56179	4.26428	-4.75111	13.9039	2.84958	22.5276	8.80018	44.1757	10.9052	53.2694	12.4786	56.3979	10.3286	56.7934	8.16661	56.0686	3.51062	56.452	-0.615766	57.7755	0.286705	59.5864	2.79838	61.2009	1.80198	62.6828
	Brahms	0.542523	0.110693	0.636499	0.128815	0.477285	0.113187	0.463497	0.111992	0.437538	0.108208	0.238747	0.0772544	0.191535	0.066369	0.318451	0.0782069	0.369482	0.0865287	0.455191	0.100723	0.527942	0.107093	0.585009	0.117365	-0.240939	2.87058	-0.268084	5.53934	0.0803436	11.8405	0.243748	14.5096	0.319517	15.3948	0.671794	14.3902	0.839186	12.6787	1.39528	12.8606	2.9606	16.3152	5.52111	22.9169	7.80247	29.5079	9.89067	36.1065
	Britten	-0.00703849	0.0188148	0.0218021	0.015301	0.0407553	0.0137297	0.0423135	0.012326	0.057704	0.0137845	0.0749637	0.0161343	0.081031	0.0163255	0.0892262	0.0178805	0.107239	0.0215895	0.085859	0.0199552	0.0745423	0.0203296	0.0572498	0.0210421	0.02023	0.0179101	-0.000732954	0.0132008	0.00788284	0.0119798	0.000229337	0.00985269	0.00957658	0.00640632	0.020522	0.00654816	0.0261189	0.00765227	0.0281889	0.00762771	0.0364767	0.00792663	0.0399107	0.00564629	0.0381937	0	0.0381937	0
	Brunt_Stancomb	3.41118	20.5838	5.64605	21.182	-10.9704	22.5471	-12.1334	24.3376	-4.6052	24.1857	-10.3183	23.8196	-17.6067	23.0595	-7.00742	21.5818	-7.14705	19.132	0.409605	18.5533	12.6991	18.8563	15.4691	19.3039	25.0197	20.7979	27.9547	21.4028	15.0442	21.6109	11.3487	21.565	9.11795	20.3725	-4.25859	19.0322	-9.36695	18.626	-5.23862	18.0008	-10.6216	17.7	-14.0322	12.607	-4.4319	0	-4.4319	0
	Campbell	0.0981783	0.0738815	-0.126616	0.0459727	-0.152374	0.0369864	-0.174954	0.0412545	-0.22702	0.0505905	-0.264224	0.058479	-0.345538	0.0789056	-0.334318	0.0876391	-0.361961	0.0942871	-0.178385	0.101782	0.0926065	0.10908	-0.119693	0.143851	-0.266137	0.164423	-0.23598	0.154381	-0.406438	0.130836	-0.454427	0.101191	-0.191736	0.0470353	-0.0931286	0.0270589	-0.074383	0.0242411	-0.0661904	0.0221408	-0.0694034	0.0220608	-0.0358695	0.0121734	-0.176669	0	-0.176669	0
	Cape_Washington	0.0560715	0.0133844	0.0105769	0.0054384	0.00631762	0.00423668	0.00122617	0.00503709	-0.00925447	0.00625431	-0.0163906	0.00781297	-0.0315972	0.011326	-0.0292574	0.0130709	-0.0349491	0.0145615	0.00264332	0.0191586	0.0568362	0.0236361	0.00868072	0.03069	-0.0227679	0.0341565	-0.0159003	0.032153	-0.0508255	0.0253377	-0.0594091	0.0191695	-0.00182144	0.00743582	0.0198455	0.00439602	0.0239927	0.00517254	0.0236044	0.00506055	0.0223059	0.00491476	0.0291241	0.00424082	0.00193474	0	0.00193474	0
	Cheetham	-0.0424675	0.0291409	-0.0411416	0.0303884	0.00737592	0.0336055	0.0482023	0.0394772	0.0742525	0.0417745	0.0789428	0.0382734	0.0976543	0.0361018	0.0373844	0.0350785	-0.025823	0.0285303	-0.0755538	0.0289239	-0.0559864	0.03467	-0.0655522	0.0355947	-0.0329369	0.0312462	-0.0474059	0.0345084	-0.0154257	0.0339249	-0.0492686	0.0290982	0.013306	0.031428	0.0159842	0.0356482	0.0564966	0.0332562	0.0518944	0.0313074	0.0672948	0.0328486	0.0205775	0.0197111	0.010341	0	0.010341	0
	Chugunov	0.0606545	0.0453525	0.00282261	0.0642273	0.0499907	0.0839798	0.28382	0.126784	0.739812	0.205616	1.28016	0.308271	1.5471	0.324107	1.51283	0.319263	0.961174	0.318028	0.388825	0.25342	-0.0265047	0.168699	0.0372364	0.173167	0.095164	0.159854	0.403897	0.106411	0.41487	0.0850485	0.299383	0.0627689	0.175545	0.0371355	0.118653	0.0277774	0.181886	0.0390725	0.187914	0.0404039	0.200026	0.0437387	0.201239	0.0318568	0.200632	0	0.200632	0
	Cirque_Fjord	0	0	0	0	0	0	0	0	0	0	0	0	0	0	0	0	0	0	0	0	0	0	0	0	0	0	0	0	0	0	0	0	0	0	0	0	0	0	0	0	0	0	0	0	0	0	0	0
	Clarke_Bay	-0.0193488	0.00997673	-0.00660721	0.00740469	-0.00839393	0.00642157	-0.0144004	0.00478112	-0.00458043	0.00305238	0.00352159	0.00256668	0.00175929	0.00294892	-0.00460073	0.00312535	-0.00468662	0.00265752	-0.00454954	0.00264428	-0.00405938	0.0025094	0.00121444	0.00199283	0.00238411	0.00186803	0.0018409	0.00211078	-0.000792559	0.00218063	0.00326202	0.00305825	-0.0027646	0.00406114	-0.00257921	0.00405262	-0.00254319	0.00392763	-0.00474709	0.00354108	-0.0118941	0.00285835	-0.00555939	0.00116549	-0.00430446	0	-0.00430446	0
	Commandant_Charcot	0	0	0	0	0	0	0	0	0	0	0	0	0	0	0	0	0	0	0	0	0	0	0	0	0	0	0	0	0	0	0	0	0	0	0	0	0	0	0	0	0	0	0	0	0	0	0	0
	Conger_Glenzer	-2.35754	1.33002	-2.61592	1.31461	-1.91901	1.21605	0.929427	1.41785	3.6922	1.4057	5.70261	1.32149	6.48537	1.42127	6.89696	1.44476	6.29651	1.3053	5.42441	1.18468	5.52568	1.23427	5.94153	1.31812	5.35979	6.84264	7.08559	11.6993	8.87749	23.1883	6.25159	27.5073	3.78418	28.782	4.47118	28.5136	4.25578	27.8106	2.42718	27.5944	3.4469	28.0898	5.40384	28.9115	4.69381	29.3375	2.99597	29.4928
	Cook	-2.67762	1.60171	-3.35105	1.74678	-3.54727	1.84481	-3.50797	1.98245	-3.29778	2.01305	-0.991803	1.72453	-0.18661	1.58415	-1.85338	1.61942	-2.20479	1.49202	-2.64124	1.53646	-3.48692	1.61356	-3.4115	1.61848	2.47434	9.04889	4.1555	15.4755	6.29606	30.9344	9.10351	37.9734	9.06197	41.0275	8.06659	41.7781	6.2878	41.9102	3.40089	42.8428	0.828938	44.2492	0.0564059	45.7408	-0.424099	46.9155	0.628928	48.0874
	Cosgrove	3.23698	1.15078	4.1842	1.25899	4.77766	1.31639	3.48465	1.26992	3.04869	1.1991	4.08073	1.29308	2.82937	1.141	2.92975	1.04281	3.98861	1.02286	4.70572	1.12659	4.42426	1.06395	4.80495	1.06769	3.67247	3.24812	4.05994	5.22738	4.94338	10.159	5.00676	12.3953	4.93747	13.3474	6.18632	13.5587	5.93234	13.4335	4.80396	13.4144	5.30047	13.4349	6.45068	13.5762	6.26251	13.7267	6.95665	13.8629
	Crosson	38.2098	9.03196	36.4622	8.67394	35.8127	8.69385	34.5418	8.72331	32.0306	8.28219	33.5202	8.37394	33.0523	8.84233	35.8298	9.19547	38.6107	9.49448	42.4383	10.0874	41.1555	9.81172	38.0657	9.10488	35.6134	17.6344	37.2206	26.1039	39.4799	48.4823	40.0047	56.7951	39.7574	60.4144	39.511	61.824	38.8095	62.7024	38.4469	65.616	39.5167	70.0742	42.3026	74.586	44.6528	77.8623	46.4897	80.0116
	Dalk	0.0187061	0.0134915	-0.0132995	0.0123916	-0.000449794	0.0119097	0.0266613	0.0146807	0.013368	0.0147588	0.000271963	0.0135421	0.024306	0.0139607	0.0137096	0.0126118	-0.00709882	0.0106239	-0.00371453	0.0120409	-0.0168804	0.0124373	-0.00973327	0.0129573	-0.0340772	0.0174968	-0.0462772	0.0182664	-0.0205765	0.0179218	0.0461246	0.0282984	0.0442315	0.0313746	0.0640758	0.0323714	0.0836962	0.0371854	0.0482958	0.035506	-0.0265743	0.0289933	-0.0214637	0.0206064	-8.89152e-05	0	-8.89152e-05	0
	Dawson_Lambton	0.105665	0.0275467	0.110673	0.0273213	0.0952601	0.0262003	0.0209275	0.0312932	-0.0390216	0.0301388	-0.0608475	0.0253753	-0.0547796	0.0233868	-0.0791703	0.023193	-0.0119305	0.0134716	-0.000817222	0.0125223	-0.018754	0.0157334	-0.0066659	0.0149344	-0.000877809	0.0117395	-0.0176976	0.0127689	-0.0463293	0.0200598	0.0211954	0.0291325	-0.00878657	0.0377958	-0.0304807	0.0407693	-0.0234504	0.0373959	-0.0165272	0.0291365	-0.0893989	0.0199424	-0.049568	0.00785398	-0.0171124	0	-0.0171124	0
	Deakin	-0.0994417	0.045655	0.1064	0.0563222	0.2466	0.0744342	0.238981	0.0721516	0.241414	0.0760338	0.205319	0.0937306	0.138705	0.0887356	-0.0185351	0.0916367	0.0120208	0.108422	0.102006	0.111544	0.0842553	0.0871714	0.00200762	0.0611872	0.172121	0.0585892	0.105627	0.0483947	0.0495113	0.0448543	0.183636	0.0617264	0.197923	0.0647783	0.107554	0.0529051	0.138882	0.050205	0.138257	0.0467645	0.022467	0.0276632	0.0377103	0.0189145	0.106977	0	0.106977	0
	Dennistoun	0.0918683	0.0237618	0.255054	0.0614342	0.332643	0.0985038	0.133832	0.131062	0.0252261	0.156804	0.0157102	0.154598	-0.263407	0.11252	-0.22796	0.0904974	-0.105605	0.0719661	-0.0687678	0.0659872	-0.0537078	0.0674319	-0.0636423	0.0655425	-0.0752797	0.0611785	0.0478691	0.0446162	0.0106523	0.0344244	-0.0326625	0.035234	0.0290863	0.0297849	0.0649264	0.0336281	0.104408	0.0383234	0.131345	0.0386224	0.202717	0.04079	0.237272	0.0336772	0.0271562	0	0.0271562	0
	Dibble	7.50447	1.69606	6.90186	1.63682	6.62065	1.59055	7.56335	1.83136	7.64272	1.85596	7.3868	1.75309	8.20216	1.84511	8.41906	1.84529	7.75125	1.66194	7.77898	1.66803	7.95061	1.70727	7.73955	1.6787	6.69375	6.04483	6.1123	9.99065	4.28616	19.8645	3.94846	24.0016	3.52734	25.2471	3.94301	25.3678	3.54047	25.3097	4.46456	25.5321	4.45671	25.9507	4.54696	26.8772	4.03397	27.6438	4.34558	27.928
	Dotson	39.9096	8.26172	37.9615	7.84562	38.9204	8.00708	39.1918	8.15246	39.4775	8.34885	39.5536	8.51053	38.8224	8.55948	40.7819	8.98357	44.6326	9.64495	46.7582	9.89849	48.3723	10.1407	46.9786	9.87649	57.1354	13.4172	68.5409	16.8378	68.4359	29.4169	67.7668	33.3291	68.4823	34.1422	62.7334	33.3161	55.4576	32.1636	53.9706	31.9164	53.0163	32.7374	51.6083	34.4158	52.3342	35.863	53.6021	37.1482
	Drury	0.0770694	0.0251273	0.103263	0.0313697	0.0669842	0.0476794	0.283602	0.0921922	0.611597	0.157912	0.70026	0.176793	0.729201	0.17591	0.636362	0.163164	0.306799	0.128865	0.031085	0.08172	-0.0936075	0.077901	-0.0999115	0.0672797	-0.0181727	0.057701	0.0348497	0.0434884	-0.0194106	0.0353202	-0.0400111	0.0370975	-0.0357131	0.0392221	-0.0866692	0.0463923	-0.119368	0.0490145	-0.0801535	0.0431896	-0.0418557	0.0395367	-0.0959441	0.0282496	0.00645613	0	0.00645613	0
	Drygalski	2.62457	2.38281	2.58248	2.40784	3.033	2.40581	3.31773	2.49973	2.65661	2.5571	3.34171	2.68849	3.03024	2.73866	2.84976	2.74793	4.44774	2.66974	4.99477	2.54802	4.38635	2.4638	4.66675	2.50401	3.73799	12.874	2.02193	21.9087	1.72959	44.3423	2.57859	55.8188	3.28273	62.0212	3.94685	64.926	4.12992	65.8571	4.14197	66.0774	4.24269	66.1749	4.23584	66.6032	4.82268	66.6049	6.15361	67.2572
	Edward_VIII	0.989174	0.19944	1.4013	0.283406	1.63965	0.33732	1.27047	0.350039	1.1112	0.462771	0.285366	0.578479	-0.532253	0.580246	0.421436	0.761737	1.10432	0.888364	0.807535	0.880444	1.82311	0.861173	2.09297	0.841592	1.28066	3.79704	1.40111	6.46584	2.17809	12.7411	1.71445	15.2308	0.96959	16.2983	0.85889	16.849	1.17015	16.7366	0.97211	16.739	1.09262	17.3103	2.2203	17.9533	3.03564	17.843	2.99866	18.0901
	Ekstrom	6.33722	1.54482	5.59041	1.42296	3.90408	1.36871	4.40997	1.44836	3.98706	1.47576	3.64273	1.4755	3.28492	1.40051	4.07076	1.34298	3.33175	1.18731	3.48202	1.05143	3.36912	0.997639	3.53188	1.01026	-1.66747	4.60231	-3.36421	7.77754	1.20592	15.2305	2.35792	18.1315	1.95162	19.0266	4.40094	18.6368	5.41058	17.8983	3.08575	17.7911	2.90183	18.239	4.00678	19.0872	4.11599	19.9097	4.99722	20.6486
	Eltanin_Bay	0	0	0	0	0	0	0	0	0	0	0	0	0	0	0	0	0	0	0	0	0	0	0	0	0	0	0	0	0	0	0	0	0	0	0	0	0	0	0	0	0	0	0	0	0	0	0	0
	Falkner	0	0	0	0	0	0	0	0	0	0	0	0	0	0	0	0	0	0	0	0	0	0	0	0	0	0	0	0	0	0	0	0	0	0	0	0	0	0	0	0	0	0	0	0	0	0	0	0
	Ferrigno	0.423675	0.177915	0.420876	0.17605	0.40231	0.168059	0.395167	0.163924	0.393137	0.160958	0.44191	0.158592	0.543929	0.16363	0.66127	0.17764	1.00365	0.228603	1.47435	0.306817	1.43253	0.323509	1.21163	0.31414	1.12871	0.298058	0.702803	0.231841	0.335109	0.173431	0.626146	0.194364	0.716706	0.181758	0.779168	0.193884	0.984491	0.209514	0.862635	0.177535	0.743184	0.153248	0.868123	0.124513	0.709755	0	0.709755	0
	Filchner	0.81215	21.76	24.4462	23.5304	8.62189	25.6789	-2.99023	26.1199	9.85934	26.5005	15.8465	26.6376	-4.05515	24.7902	5.72074	23.1715	11.0344	22.2179	8.86463	22.2366	6.26845	22.3948	9.71935	22.6579	12.0158	25.5883	24.9303	27.5961	21.0727	44.9781	26.9836	50.0352	23.8318	50.575	21.1013	50.2302	7.69621	50.1147	0.531418	50.6804	-3.79271	51.597	-4.99445	52.8436	-10.0239	54.0754	-6.29869	55.1364
	Fimbul	8.86045	12.9673	24.0271	12.7355	36.2077	11.2584	32.9134	11.2498	27.5705	10.5533	23.6934	10.1333	22.4637	9.56037	20.8772	8.97774	16.0562	8.52196	10.4749	8.28523	4.11972	7.69149	-3.50513	8.11542	11.7181	16.472	21.1211	23.6455	29.6008	43.6491	24.1211	51.2385	18.5953	53.8898	11.507	54.1975	13.7469	54.0129	15.6939	55.1506	20.2141	57.0238	29.6151	59.1149	37.2584	60.7184	36.0909	61.9011
	Fisher	-0.275607	0.110851	-0.400993	0.123078	-0.51569	0.130768	-0.375811	0.115746	-0.343774	0.115289	-0.298295	0.106227	-0.27094	0.100857	-0.315424	0.106404	-0.418151	0.104268	-0.452596	0.0975223	-0.442063	0.0954216	-0.496863	0.106077	-0.5029	0.107117	-0.575282	0.118058	-0.546812	0.118738	-0.487212	0.11162	-0.420127	0.0985506	-0.36612	0.0880783	-0.350651	0.0830528	-0.425951	0.0902241	-0.458076	0.0927561	-0.411073	0.0591542	-0.419139	0	-0.419139	0
	Fitzgerald	0.297451	0.194244	0.0499491	0.202925	-0.208536	0.204701	-0.48218	0.241399	-0.40686	0.244371	-0.13821	0.217253	-0.265646	0.190307	-0.176265	0.150953	0.178739	0.117342	0.229899	0.114432	0.180876	0.0971784	0.308199	0.0891769	0.349207	0.0873534	0.185146	0.0931976	0.122851	0.0952845	0.205376	0.102458	0.199971	0.102893	0.196787	0.100534	0.37928	0.0952381	0.383412	0.0901189	0.395318	0.0929152	0.446548	0.0726585	0.190967	0	0.190967	0
	Flatnes	0	0	0	0	0	0	0	0	0	0	0	0	0	0	0	0	0	0	0	0	0	0	0	0	0	0	0	0	0	0	0	0	0	0	0	0	0	0	0	0	0	0	0	0	0	0	0	0
	Fox_Ice_Stream	0	0	0	0	0	0	0	0	0	0	0	0	0	0	0	0	0	0	0	0	0	0	0	0	0	0	0	0	0	0	0	0	0	0	0	0	0	0	0	0	0	0	0	0	0	0	0	0
	Francais	0	0	0	0	0	0	0	0	0	0	0	0	0	0	0	0	0	0	0	0	0	0	0	0	0	0	0	0	0	0	0	0	0	0	0	0	0	0	0	0	0	0	0	0	0	0	0	0
	Frost	-2.66527	0.609744	-2.2622	0.54143	-1.95257	0.496719	-2.89424	0.678999	-3.50957	0.796397	-3.29934	0.831873	-2.74522	0.790949	-1.97214	0.71014	-0.485246	0.67015	-0.447657	0.671872	-1.01542	0.673982	-1.20165	0.658788	-1.98741	0.663038	-2.44286	0.543515	-2.24764	0.50631	-2.2005	0.49132	-2.29692	0.499931	-2.2152	0.477615	-2.23094	0.483511	-2.16351	0.469918	-2.1143	0.461724	-2.02781	0.315045	-2.20785	0	-2.20785	0
	Gannutz	0.0400743	0.0374566	0.0383797	0.0411115	0.0119416	0.0370399	-0.011931	0.0321719	0.0519318	0.0313973	0.110304	0.0312361	0.0842031	0.0352055	-0.00587196	0.0439282	-0.0292914	0.0448475	-0.021237	0.0465505	-0.0329512	0.0471316	-0.0400375	0.042126	0.0387821	0.0340716	0.0386243	0.0304109	-0.00718342	0.0233825	-0.0206659	0.0152455	0.010684	0.0094629	-0.00105138	0.00770586	0.00911071	0.00731094	0.0165114	0.0069659	0.0219591	0.00720446	0.0081062	0.00367383	0.00989737	0	0.00989737	0
	Garfield	0.711763	0.28936	0.479381	0.28552	0.596113	0.236975	0.299515	0.1938	0.206192	0.178793	0.152454	0.162412	0.226186	0.179121	0.368194	0.225926	0.520818	0.266431	0.359233	0.278862	0.589244	0.300139	0.71134	0.288307	0.567322	0.244857	0.546814	0.194516	0.372978	0.142222	0.310032	0.116021	0.311581	0.0922556	0.259079	0.0687182	0.224422	0.0599695	0.254713	0.0540392	0.221038	0.0446773	0.151346	0.0216523	0.335407	0	0.335407	0
	Geikie_Inlet	-0.0333361	0.0744483	0.0397911	0.0772284	0.096768	0.081978	0.0338084	0.0885676	0.0104446	0.0878251	0.0454238	0.079567	-0.0279802	0.070094	-0.013699	0.063416	-0.0438669	0.0664393	-0.0310961	0.0681175	0.0351071	0.0741093	0.0978102	0.0818081	0.141031	0.0880881	0.170724	0.0873551	0.209948	0.0964665	0.182505	0.10208	0.130175	0.097264	0.162464	0.0962862	0.212663	0.0878089	0.152398	0.0779146	0.163172	0.070347	0.17071	0.0496908	0.0972891	0	0.0972891	0
	George_VI	60.747	13.772	66.0044	14.3756	62.7797	13.9123	59.4105	13.2978	65.9722	14.4263	66.9022	14.5317	72.9477	15.5845	69.7742	14.9074	74.4322	15.6251	69.6909	14.7453	67.549	14.3157	68.0135	14.3599	66.9227	19.0107	68.3569	21.9055	70.9426	38.1773	71.4518	43.2496	76.3151	44.1849	86.2836	44.3049	92.0305	44.4733	94.3886	45.3205	98.0421	46.6328	99.6138	48.476	97.6046	49.9843	94.113	50.7948
	Getz	139.921	30.3459	134.216	29.3417	137.987	30.0601	122.524	28.2135	114.72	27.2808	120.601	28.2276	120.279	28.1455	126.527	28.9045	144.363	31.1089	147.737	31.4382	146.855	31.5059	141.848	31.0497	131.799	33.6492	137.318	37.0274	139.456	61.5898	138.859	68.5014	140.945	69.2355	137.655	68.2715	125.485	67.0203	113.518	66.8579	112.319	67.8956	121.556	70.0565	128.332	71.8077	138.881	73.1604
	Gillet	0.00630003	0.042016	-0.106138	0.0264251	-0.0973514	0.0271603	-0.193994	0.0471921	-0.261365	0.0781354	-0.185843	0.103913	-0.106585	0.123346	-0.057258	0.133417	0.296467	0.146867	0.187658	0.153206	0.173889	0.164428	-0.0548869	0.174431	-0.221394	0.173877	-0.457762	0.154886	-0.322842	0.122546	-0.246166	0.0942662	-0.122313	0.0668749	0.0502451	0.0552384	0.117653	0.0506302	0.0757279	0.0487987	0.0768912	0.0531406	0.101676	0.0443368	-0.0773047	0	-0.0773047	0
	Hamilton	-0.996089	0.308899	-0.663467	0.263287	-0.0319862	0.158199	0.274326	0.115353	0.256469	0.097206	0.0826439	0.088451	0.187868	0.11952	0.0328644	0.147692	-0.0860177	0.154941	-0.0620644	0.155711	-0.136938	0.15844	-0.319166	0.142683	-0.591309	0.976534	-0.61168	1.97127	-0.526828	4.19932	-0.371335	5.2021	-0.143095	5.64314	0.103726	5.88847	0.243497	5.95584	0.362386	6.05727	0.375098	6.16851	0.201091	6.36811	0.173336	6.53213	0.156113	6.54975
	Hamilton_Piedmont	0	0	0	0	0	0	0	0	0	0	0	0	0	0	0	0	0	0	0	0	0	0	0	0	0	0	0	0	0	0	0	0	0	0	0	0	0	0	0	0	0	0	0	0	0	0	0	0
	Hannan	-0.00877119	0.0718082	-0.123426	0.0755239	-0.522162	0.146356	-0.438405	0.214201	-0.662174	0.282996	-0.408297	0.335078	0.0151095	0.32839	0.169414	0.289863	0.144925	0.251879	0.154307	0.214379	-0.315656	0.196482	-0.516962	0.194357	-0.219514	0.214981	-0.117891	0.231648	0.137223	0.239792	0.461716	0.226206	0.570311	0.199264	0.49986	0.169808	0.432575	0.144492	0.304705	0.129884	0.220991	0.122893	0.249792	0.0938806	0.0761661	0	0.0761661	0
	Harbord Glacier	-0.149513	0.061372	-0.15935	0.0565497	-0.102342	0.0448872	-0.0969258	0.039468	-0.0876731	0.0318299	-0.0670505	0.0249958	-0.0584114	0.0196303	-0.0338328	0.0121987	-0.0117889	0.00585075	-0.00928523	0.00617825	0.00268843	0.00760076	0.011015	0.0069651	0.026444	0.00853146	0.0224248	0.0104376	0.0323462	0.0128176	0.0232678	0.0122722	0.0340166	0.0131739	0.0243255	0.0111567	0.0266336	0.00923314	0.0152452	0.00652951	0.0147797	0.00487914	0.000946211	0.00182287	0.00181732	0	0.00181732	0
	Harmon_Bay	-0.0391188	0.0389264	0.0742519	0.0280779	0.0475442	0.0265438	0.0375832	0.0289956	0.0839168	0.0355243	0.0991784	0.0384486	0.0589592	0.0387693	0.0863659	0.0372914	0.0753387	0.0379051	0.0935261	0.0414871	0.147137	0.0512841	0.160728	0.0486504	0.190774	0.0479182	0.186706	0.0422818	0.129808	0.0309819	0.121179	0.0285158	0.152236	0.0306858	0.129522	0.0261276	0.108903	0.0220066	0.0944776	0.0191519	0.0451463	0.00976216	0.0195655	0.00302134	0.0940018	0	0.0940018	0
	Hayes_Coats_Coast	0	0	0	0	0	0	0	0	0	0	0	0	0	0	0	0	0	0	0	0	0	0	0	0	0	0	0	0	0	0	0	0	0	0	0	0	0	0	0	0	0	0	0	0	0	0	0	0
	Helen	-2.74812	0.550994	-2.91012	0.582703	-3.12186	0.625105	-2.20915	0.7024	0.256096	0.997596	0.787093	1.04331	1.33523	0.977242	1.56711	0.925547	0.682942	0.757573	-1.76379	0.572323	-2.88983	0.747738	-1.916	0.932202	-1.15124	5.43688	-1.11716	10.5004	0.144673	22.2371	0.11838	27.0451	-0.434288	28.6291	-0.139676	29.7345	-0.140275	28.4377	-1.08355	27.7565	-0.849977	28.6261	-0.657351	29.8009	-0.68694	30.628	-0.641743	32.4805
	Holmes	2.97802	2.06093	2.75158	2.1139	0.160173	2.15397	-0.476849	2.19071	-1.72161	2.23637	-1.9007	2.24978	-0.514008	2.17802	2.35171	2.17868	3.04823	2.18486	3.58168	2.11449	2.44316	2.05338	3.31528	2.1031	2.19635	1.99379	3.07413	2.04328	3.46859	2.07037	3.85103	2.11741	1.77104	2.04635	1.37421	2.06367	0.225525	2.02543	-0.0528476	2.00901	-0.629908	2.01603	0.175615	1.41467	1.98369	0	1.98369	0
	HornBluff	-0.103623	0.0425518	0.0168482	0.0865096	0.308761	0.141725	0.550805	0.189328	0.746922	0.228976	0.799763	0.226769	0.650493	0.198654	0.280381	0.169709	0.00230344	0.130459	-0.0558482	0.107025	-0.060968	0.0849167	-0.12691	0.0688887	0.266142	0.103025	0.21195	0.117166	0.167724	0.119958	0.394881	0.149473	0.352212	0.151937	0.042281	0.106512	0.141956	0.0912427	0.140937	0.086806	-0.0608912	0.0533633	-0.00392596	0.0321856	0.15484	0	0.15484	0
	Hoseason	0.14574	0.0430156	0.170213	0.0490003	0.231044	0.0715395	0.235285	0.0968809	0.139702	0.116866	0.140117	0.117537	0.141011	0.116177	0.0173258	0.099459	0.11131	0.0789205	0.172653	0.0740836	0.150824	0.0805795	0.313214	0.0951916	0.738012	3.2232	0.897987	5.47929	0.995921	10.4014	0.975379	12.4825	0.882873	13.1386	0.91896	12.4144	1.1684	11.7438	1.19943	11.2331	1.24166	10.6388	1.35768	10.5004	1.19886	10.6173	0.869973	10.3912
	Hovde	0	0	0	0	0	0	0	0	0	0	0	0	0	0	0	0	0	0	0	0	0	0	0	0	0	0	0	0	0	0	0	0	0	0	0	0	0	0	0	0	0	0	0	0	0	0	0	0
	Hull	6.517	1.36475	5.4946	1.22084	5.04077	1.18369	5.35292	1.24635	5.37277	1.2555	5.5854	1.26975	6.50243	1.37555	7.28059	1.47777	6.85123	1.39112	6.91866	1.39592	7.10905	1.42706	7.23925	1.45495	7.47059	4.7336	7.61674	7.55592	7.27783	14.9012	6.88607	18.01	6.35173	19.0245	5.80739	19.0703	5.46059	19.1923	5.30188	19.6525	4.95435	20.7812	4.87165	22.4025	4.75418	23.3483	4.41296	24.2216
	Hummer_Point	-0.0393372	0.0393219	0.0758257	0.028529	0.0431868	0.028184	0.034014	0.0315618	0.0846493	0.0390134	0.102771	0.0424898	0.0614845	0.0430047	0.0951041	0.0411419	0.0827161	0.0417389	0.0990909	0.0449524	0.156465	0.0554393	0.171215	0.0524187	0.205453	0.0516067	0.203562	0.0457176	0.146429	0.0343819	0.137578	0.0318683	0.172936	0.0348305	0.146325	0.029532	0.122926	0.0248532	0.107321	0.0217609	0.0535242	0.0115395	0.0234379	0.00361933	0.100931	0	0.100931	0
	Ironside	0.713874	0.219412	1.07224	0.238863	0.814276	0.252799	0.44415	0.257002	0.126003	0.242273	-0.116098	0.21618	0.0382695	0.215135	0.351803	0.231415	0.300044	0.224116	-0.0575016	0.282893	0.0989933	0.328425	-0.252053	0.293815	-0.398836	0.241486	-0.155967	0.200607	0.169031	0.106861	-0.0159549	0.0496773	0.0944253	0.0274484	0.120751	0.0270363	0.116306	0.0262018	0.107925	0.0247506	0.105286	0.0242714	0.100099	0.016496	0.106606	0	0.106606	0
	Jackson	0.141826	0.0457256	-0.0198064	0.0740171	-0.0224748	0.080617	-0.0533699	0.0833109	-0.163466	0.115321	-0.244317	0.127315	0.116609	0.148148	0.0550122	0.178796	0.0401661	0.186693	-0.0471113	0.185412	-0.0795555	0.214902	-0.0993306	0.2038	-0.0217915	0.166789	-0.0397223	0.15019	0.232287	0.101011	0.238394	0.0609284	0.118205	0.0295061	0.093523	0.0240147	0.0878113	0.0211874	0.059693	0.0174397	0.0123732	0.0096191	-0.00836691	0.00497043	0.00200317	0	0.00200317	0
	Jelbart	7.29391	3.73092	6.01364	3.45529	8.35248	3.1452	7.17432	3.14669	6.42897	3.13117	5.00575	2.95487	4.38683	2.81341	4.17642	2.68177	3.4346	2.48136	2.33774	2.3894	2.56096	2.55213	-0.013365	2.84416	0.312091	9.63169	3.16609	15.7548	5.06266	30.8641	5.22081	37.4273	3.87316	40.3768	5.70907	41.428	6.60078	41.6432	8.30546	42.2488	9.92526	42.9549	13.9696	43.5579	14.6176	43.9824	15.3277	44.2527
	Kirkby	0.0972597	0.0195282	0.0644904	0.0129708	0.0559198	0.0113749	0.0380533	0.0128038	0.0313344	0.0141116	0.0127054	0.0135177	-0.00164798	0.0116789	-0.000247868	0.0123287	0.0136772	0.0116192	0.0183696	0.0115115	0.0182595	0.00994329	-0.00465315	0.00884823	-0.0029581	0.00780736	-0.00122256	0.0070758	0.00424405	0.00715829	0.0127212	0.00657211	0.0302638	0.00625476	0.0402523	0.00810312	0.0292545	0.00803124	0.0251149	0.00786788	0.0267072	0.00911997	0.0243572	0.00686291	0.0213634	0	0.0213634	0
	Land	10.9116	3.38786	8.43383	3.14184	6.44127	2.82567	4.46494	2.49127	1.98118	2.07724	2.39993	1.71118	1.77525	1.38054	2.55664	1.40293	2.04341	1.47967	1.61534	1.56209	1.39069	1.66438	2.17787	1.77793	5.13674	6.136	7.54719	9.84584	10.1435	19.2499	10.2544	23.5366	10.0195	25.8928	10.1935	26.9093	10.4975	27.7421	9.91678	29.0013	10.1524	30.2664	9.82167	31.41	9.14779	32.325	8.57136	33.0067
	Larsen_A	0.0713429	0.0142825	0.0624997	0.0125119	0.0864486	0.0173835	0.0994507	0.0199383	0.0727377	0.0210276	0.0866306	0.0283528	0.181598	0.0470661	0.2619	0.0628289	0.273784	0.0680282	0.313906	0.0693618	0.27451	0.0634499	0.129247	0.0517659	0.0362592	0.034363	0.0499813	0.0327434	0.0421868	0.0307835	0.0684542	0.0280473	0.119963	0.0239954	0.128881	0.0258001	0.128379	0.0256813	0.120206	0.0240424	0.124803	0.0249724	0.125825	0.017798	0.120084	0	0.120084	0
	Larsen_B	6.12685	3.75118	3.63844	2.87906	3.75601	2.90348	4.85971	2.71139	3.94386	2.31454	5.37481	2.47031	7.29756	2.8956	10.2713	3.03797	9.05352	3.0369	8.97264	2.94947	9.36532	2.893	5.25247	2.63906	1.0149	2.12558	1.14994	1.92375	-0.251218	1.67541	-0.109792	1.47509	2.08842	1.2289	2.64295	1.12049	2.51881	1.06725	2.0211	1.04008	1.93454	1.02165	1.88189	0.717142	3.69723	0	3.69723	0
	Larsen_C	23.8779	12.3574	12.9754	11.5726	6.49213	11.4938	13.9749	11.3287	18.7864	12.5074	12.9293	13.3938	6.4671	13.9979	21.8136	14.968	33.9022	16.1083	32.9387	15.6047	51.3984	15.9898	40.0983	17.0953	3.39169	25.7603	-21.8141	33.5125	-14.9413	60.953	-9.45567	71.0039	-5.8343	73.3074	0.0854576	72.4022	3.62234	70.5483	-8.63583	68.2926	-6.90134	67.1662	13.0002	67.362	20.1538	67.9064	32.4698	67.9597
	Larsen_D	11.2531	8.1115	12.0856	7.9712	9.75471	8.05076	11.6204	8.20567	10.4445	8.50458	6.21368	7.85544	5.81285	7.35804	10.6675	7.03269	15.3633	6.89001	14.9879	6.45576	16.4776	6.53308	16.1382	6.76641	16.5571	20.9359	21.2464	32.8171	29.1801	63.053	33.5253	75.2322	31.0995	79.8482	27.8757	79.8101	25.102	78.739	19.9486	79.3838	14.3917	81.4029	20.0688	84.2754	22.4418	86.2448	22.7732	88.058
	Larsen_E	2.39056	1.0059	1.52145	0.90778	0.132632	0.889124	0.692215	0.91282	0.116969	1.04818	-1.3869	1.22627	-0.21732	1.3364	0.22147	1.32271	-1.03102	1.34749	0.344894	1.27013	1.89318	1.27996	1.64984	1.31349	3.61077	7.12901	3.14904	12.6461	2.66312	25.0905	2.39761	30.5388	2.418	33.323	1.46392	34.4009	1.87113	34.4072	1.61489	35.2215	0.857584	36.461	0.596576	37.4672	1.35296	38.6258	1.12173	39.4805
	Larsen_F	0.32188	0.908624	0.0678271	0.8939	-0.144287	0.822965	-0.227238	0.726035	0.150689	0.581411	0.0947634	0.449273	0.136834	0.345557	0.273579	0.274127	0.184536	0.215806	-0.00327995	0.192957	0.0330479	0.187808	0.322604	0.207238	-1.05755	4.35545	0.236732	8.05709	0.665644	16.2413	1.03274	19.5576	0.557215	21.052	0.893531	21.5034	-0.0498875	21.267	-0.288837	21.4053	-0.561255	22.4557	-0.754757	25.0689	-1.72642	27.948	-1.78425	29.8024
	Larsen_G	0.000864048	0.304939	0.296752	0.292081	0.0291666	0.266917	0.0201559	0.251352	0.203177	0.255278	0.653011	0.267909	0.725685	0.266018	0.704267	0.29009	0.650903	0.276303	0.382387	0.263982	0.434203	0.281538	0.515296	0.285039	0.628125	3.32477	0.516088	5.90937	0.818199	11.5937	1.10417	13.9758	0.867246	15.0354	0.793753	14.9282	0.888217	14.5707	0.710475	14.7466	0.301507	15.3433	0.0942591	16.0754	-0.10685	16.8988	-0.297192	17.5529
	Lauritzen	-0.823751	0.286174	-0.912015	0.305215	-1.26374	0.366282	-0.762064	0.433665	-0.258844	0.437559	-0.0013807	0.420326	0.429412	0.365825	0.649985	0.331482	0.568887	0.32951	0.21159	0.320732	0.0639196	0.327758	0.370725	0.356844	-0.818413	6.008	-1.0013	10.8171	-0.475947	21.7449	0.106851	26.3936	0.437854	28.0819	1.01265	27.9598	0.995853	27.159	0.767016	26.5989	0.676461	26.6978	0.292919	27.3152	0.106326	27.5171	0.307772	27.803
	Lazarev	6.47763	1.88734	5.67519	1.81032	4.32854	1.70779	3.28888	1.65062	3.47671	1.68566	3.69363	1.62328	4.21379	1.54356	4.80301	1.44721	4.0171	1.33194	1.87945	1.11889	0.822081	1.03652	-1.1011	1.22262	-4.26276	6.24736	-2.07309	10.4898	-1.4768	20.5021	0.438382	24.4976	0.464297	25.9313	1.20335	25.9403	1.17308	25.5599	2.18125	25.8936	1.76961	26.7807	2.44677	27.9823	2.77155	28.9227	2.82962	29.6648
	Liotard	0	0	0	0	0	0	0	0	0	0	0	0	0	0	0	0	0	0	0	0	0	0	0	0	0	0	0	0	0	0	0	0	0	0	0	0	0	0	0	0	0	0	0	0	0	0	0	0
	Lillie	3.34539	0.971556	3.31925	0.962082	2.69967	0.882232	3.30764	0.947599	3.56906	1.01671	4.32874	1.19696	4.88887	1.29083	5.23495	1.30408	4.7792	1.29362	5.183	1.33295	4.81962	1.26201	3.48633	1.16152	2.39844	5.24157	3.39469	9.0988	3.76331	18.5411	3.64942	22.1089	3.81715	23.2673	4.36881	22.8014	4.33787	21.7264	3.77409	20.787	3.45789	20.8852	2.56017	22.0762	1.77598	23.8651	0.869325	25.0325
	Mandible_Cirque	0.0103835	0.00401888	0.00705992	0.00374878	0.00362897	0.00582786	-0.00433852	0.00662126	0.00480633	0.00817293	0.0146188	0.00938287	0.0172479	0.00976734	0.0161849	0.010663	0.0286471	0.0120632	0.0174665	0.0111081	0.008881	0.0111943	-0.00465417	0.00998108	-0.00308524	0.007249	-0.0102576	0.00567963	-0.00787154	0.00583248	-0.00718034	0.00507045	0.00497634	0.00524763	0.0112166	0.00542324	0.0088647	0.00448664	0.00868723	0.00376583	0.0162508	0.00357187	0.0103905	0.00157236	0.00877596	0	0.00877596	0
	Manhaul	-0.00738186	0.00148957	-0.0114793	0.00253447	-0.0535291	0.0112479	-0.0359106	0.0195344	-0.0123818	0.0245209	0.0126913	0.0293584	0.0216333	0.0293057	0.0763684	0.0253078	0.0433877	0.02051	-0.00754195	0.0236638	-0.013506	0.0230084	-0.0160021	0.0214246	-0.0579269	0.0208361	-0.0332467	0.0173239	-0.00795301	0.0119238	-0.0190343	0.0102787	-0.00994088	0.00867416	0.0111478	0.00568129	0.0076037	0.00408679	0.00262493	0.00318552	0.00651909	0.0021018	0.00879766	0.00153803	-0.00774748	0	-0.00774748	0
	Marin	0.00650295	0.011709	0.00133863	0.0118272	-0.0152917	0.0115098	0.000943006	0.00982854	-0.00267371	0.00687355	-0.00125994	0.0048225	-0.000128518	0.00338683	0.00428834	0.0016743	-0.000422458	0.000984531	-0.00173477	0.000992684	-0.00243189	0.000836973	-0.000280597	0.000733957	0.00096998	0.000889349	0.00342661	0.00104148	0.00432093	0.00106327	0.00484981	0.00108337	0.00465587	0.0010254	0.00360373	0.000855173	0.00130875	0.000814008	0.000945127	0.000791048	0.000197812	0.000813205	-0.00126318	0.000519956	0.000944067	0	0.000944067	0
	Mariner	-0.291529	0.962777	0.0363453	0.928273	0.339621	0.928448	0.107475	0.954908	1.61458	1.06037	2.80729	1.12411	2.29609	1.10516	3.12336	1.06412	3.66721	1.00853	2.72151	0.853922	1.81996	0.728224	2.40538	0.735482	-0.472862	5.59183	-1.43253	10.0275	-0.487544	20.3198	0.375772	24.6645	1.4302	26.2537	2.96644	26.4108	3.45376	25.8516	3.43612	25.4585	3.3915	25.5659	2.4048	26.2278	2.10158	26.8573	2.54428	27.234
	Marret	0	0	0	0	0	0	0	0	0	0	0	0	0	0	0	0	0	0	0	0	0	0	0	0	0	0	0	0	0	0	0	0	0	0	0	0	0	0	0	0	0	0	0	0	0	0	0	0
	Matusevitch	-0.231903	0.11533	-0.136291	0.1194	0.138229	0.150666	0.459718	0.209472	0.676664	0.249193	0.645004	0.251204	0.590782	0.228654	0.151523	0.211507	-0.246531	0.156488	-0.454501	0.136199	-0.459099	0.133006	-0.481048	0.13106	-0.321243	0.11007	-0.305961	0.120129	-0.285826	0.125083	-0.216964	0.118912	-0.0544436	0.116153	-0.175909	0.139473	-0.250764	0.136056	-0.151842	0.124491	-0.180478	0.133197	-0.369175	0.0967144	-0.198721	0	-0.198721	0
	May_Glacier	-0.82598	0.190417	-0.820542	0.188429	-0.60862	0.164656	-0.561962	0.158438	-0.659404	0.17063	-0.822349	0.192189	-1.01208	0.223955	-1.08906	0.222367	-0.972581	0.196508	-0.960866	0.194443	-0.94035	0.191159	-0.90883	0.185741	-1.25764	0.25581	-1.25619	0.279041	-0.981858	0.288114	-1.20163	0.329831	-1.54176	0.398397	-1.29571	0.350627	-1.32006	0.324949	-1.40052	0.304989	-1.1271	0.260857	-0.59569	0.114462	-0.977219	0	-0.977219	0
	Mcleod	0	0	0	0	0	0	0	0	0	0	0	0	0	0	0	0	0	0	0	0	0	0	0	0	0	0	0	0	0	0	0	0	0	0	0	0	0	0	0	0	0	0	0	0	0	0	0	0
	Mendelssohn	1.93635	0.401386	1.83065	0.404931	1.85265	0.415611	1.43388	0.343924	0.965364	0.278925	0.887654	0.263025	1.12931	0.276382	0.971219	0.253092	1.05834	0.26645	1.1833	0.278192	1.06214	0.253109	1.07031	0.249238	2.29587	4.21331	2.38131	8.55632	2.66265	15.3882	2.2918	16.9494	1.89335	17.3841	1.43488	16.3675	1.54269	13.727	1.50762	13.4445	1.72101	13.9077	1.44037	14.6372	0.681611	15.6208	0.140776	16.3694
	Mertz	24.6517	5.86228	25.091	6.00812	22.5144	6.07551	22.6406	6.14921	22.0721	6.07748	19.0662	5.7051	17.9525	5.49045	18.5414	5.39973	19.4058	5.46716	21.0833	5.70736	20.0799	5.73074	17.2188	5.21335	10.606	9.5577	2.63701	13.8474	3.29515	26.6184	3.90056	32.5153	5.70634	35.4109	6.62281	36.6082	7.33429	37.3491	6.35372	38.1701	6.46313	38.6746	3.99939	39.2841	2.51137	39.9046	3.43309	40.1293
	Morse	-0.0109044	0.0168672	-0.00672333	0.0182277	-0.00939388	0.0211363	-0.0143355	0.0215987	-0.0185861	0.0201172	-0.0408189	0.0199454	-0.0876301	0.0197323	-0.0875967	0.0176637	-0.068373	0.0138151	-0.0697792	0.0141041	-0.0735618	0.0148931	-0.0603702	0.012284	-0.0817406	0.0165125	-0.0646632	0.0198913	-0.047713	0.0245492	-0.105229	0.0355497	-0.127812	0.0403411	-0.106252	0.0369504	-0.13984	0.0338252	-0.125241	0.027253	-0.075475	0.0174967	-0.0416417	0.00807771	-0.0690761	0	-0.0690761	0
	Moscow_University	20.4645	7.14962	22.2691	7.20775	23.6021	6.952	22.6449	6.90677	22.2888	6.77636	25.8242	6.83571	27.3518	6.88235	30.5783	7.28463	30.4606	7.42989	30.1766	7.55234	30.5896	7.61659	30.4999	7.65672	28.6241	7.44058	30.4096	7.4595	29.3359	7.41024	25.1809	7.13849	23.5287	6.84011	22.2346	6.77129	22.7656	6.93135	24.2163	6.97809	27.3899	7.23107	26.1947	5.11347	26.0094	0	26.0094	0
	Moubray	0.407536	0.101131	0.390994	0.113121	0.387417	0.164072	-0.0331834	0.233226	0.174016	0.285575	-0.0122331	0.306188	-0.354587	0.330883	-0.1197	0.297823	0.127333	0.237436	-0.191701	0.201255	0.124149	0.175516	-0.0616308	0.189901	-0.454589	0.201028	-0.459746	0.199601	-0.521058	0.18107	-0.530263	0.15488	-0.067936	0.0827521	0.0540496	0.0490206	0.0974218	0.0333633	0.134551	0.03047	0.156927	0.031414	0.141748	0.0200527	0.0209083	0	0.0209083	0
	Mulebreen	-0.040016	0.315543	1.24362	0.330084	2.00574	0.437074	1.87428	0.480487	2.54683	0.623036	1.7786	0.617069	0.827075	0.618034	0.98061	0.693121	0.133287	0.772918	-0.546877	0.699657	-0.125735	0.673914	0.0641831	0.575385	0.378488	3.5993	1.29837	6.7654	2.00745	15.4856	1.57316	22.9333	1.56529	26.7063	2.37836	28.1605	2.8919	29.4819	2.68773	30.3968	3.2327	28.4097	2.85608	28.8239	1.52215	30.858	0.608749	32.0063
	Myers	0.0831414	0.0245716	0.125582	0.025177	0.139822	0.0279752	0.310925	0.0663339	0.467039	0.122148	-0.0214548	0.209171	0.295012	0.314134	0.796235	0.426185	0.313588	0.443124	-0.0038125	0.465453	-0.381068	0.529935	-1.02411	0.447004	0.104597	0.473372	1.32232	1.0594	1.98868	2.14028	1.73549	2.65197	1.42399	3.19189	0.984969	4.09545	0.58012	4.26088	0.242439	4.00385	0.462999	3.85488	0.82191	3.87312	0.789561	3.40538	0.732604	3.1274
	Nansen	-1.53241	1.08193	-2.44283	1.12656	-1.6208	1.17874	-1.68701	1.28611	-2.22044	1.24731	-0.417298	1.15865	-0.0137484	1.16252	-0.785064	1.05952	-0.230499	0.892574	0.696276	0.949897	-0.370271	1.03565	-1.25829	1.13358	-0.316233	5.61935	-1.48738	9.68127	-1.77168	19.1442	-0.322093	23.6311	0.0612087	25.9432	0.353873	26.7078	0.650967	26.4584	0.390091	26.4796	0.00345047	26.3916	0.527453	26.3771	0.954082	26.5139	1.92662	26.8719
	Nickerson	5.96938	2.51351	6.2865	2.57084	5.82192	2.64339	5.73332	2.74397	8.27801	2.90164	6.8859	2.70779	5.61702	2.50009	5.32051	2.19979	5.19912	1.90195	4.28902	1.69774	3.93059	1.59862	3.12953	1.70772	0.52664	7.20031	2.09623	11.9338	2.07328	23.5723	2.7146	28.5424	4.17696	30.6347	7.331	31.2137	8.89674	31.2767	10.587	31.7158	11.2654	32.4067	10.4772	33.3053	8.97774	33.9476	7.20643	34.3389
	Ninnis	0.100406	0.242027	0.161518	0.243508	-0.0211434	0.23862	0.0238608	0.255736	0.0970711	0.261531	0.0700268	0.27277	0.0803131	0.286934	0.0269652	0.294429	-0.0356544	0.302433	0.103455	0.306045	0.0498448	0.297078	0.0116835	0.290627	0.18583	0.274659	0.108154	0.253629	-0.0892281	0.245778	-0.0152266	0.23927	-0.036512	0.233707	-0.0789681	0.23657	-0.0340487	0.234547	0.0465192	0.236243	0.0479754	0.237033	0.0884565	0.167347	0.0472473	0	0.0472473	0
	Nivl	4.07875	1.59382	4.41288	1.60644	2.9894	1.67297	3.48355	1.83521	3.1119	1.80955	4.18209	1.88222	5.74454	1.86547	6.20367	1.63901	4.16202	1.35038	2.82254	1.27707	1.11748	1.17042	-0.884509	1.23931	4.55842	3.94398	5.87826	6.32734	7.63902	12.4667	5.82633	15.0862	5.53301	16.039	3.62889	16.1504	2.39805	15.9721	1.63938	15.9437	3.38745	16.1399	5.03868	16.5187	6.14143	16.8883	8.00934	17.2047
	Noll	0.00519575	0.0162991	-0.0110003	0.0134904	0.000853787	0.0152764	-0.0141063	0.0173192	-0.0128814	0.0176576	-0.0605451	0.0244023	-0.108002	0.0342258	-0.0436933	0.0437196	0.0933897	0.0616791	0.094862	0.0677293	0.111657	0.0728252	0.0180227	0.084755	2.20518	2.79256	2.48451	5.83491	1.86664	12.5711	1.8269	14.4529	1.51747	15.4871	0.608701	15.5795	0.357872	13.7576	0.487364	12.3741	0.41667	12.3176	0.79168	11.4033	0.799423	10.9205	0.846383	11.4568
	Nordenskjold	0.335226	0.162186	0.218802	0.164777	-0.0526309	0.190607	-0.0517151	0.205064	-0.251811	0.186808	-0.356929	0.162349	-0.31643	0.151662	-0.084475	0.119814	-0.0127117	0.083116	0.01325	0.0761868	0.0262724	0.0736966	0.15028	0.0803342	-0.285055	2.26426	-0.645938	4.28306	-0.283178	9.02053	-0.0758553	11.2065	-0.0848962	12.24	0.263262	12.9241	0.410689	13.2157	0.381249	13.2763	0.428875	13.3461	0.914584	13.4132	1.39472	13.2945	1.94757	13.0872
	Parker	-0.0263798	0.0469569	-0.101057	0.0582402	-0.112914	0.0660698	-0.178261	0.0824405	-0.226883	0.0917206	-0.12337	0.0803425	-0.120752	0.0672097	-0.120633	0.05164	-0.0114037	0.0284598	0.0157507	0.0206133	-0.00565356	0.0171407	-0.00251691	0.0166726	0.00202501	0.0173785	0.00620238	0.0181828	0.00815343	0.018501	0.0467028	0.0237232	0.0698829	0.0220579	0.0603872	0.0199516	0.0781569	0.0201951	0.0739558	0.0180155	0.0398734	0.0116938	0.0495097	0.00870725	-0.000245948	0	-0.000245948	0
	Perkins	0.212168	0.0593156	0.0664422	0.0692972	0.00830257	0.0743422	-0.101689	0.0861182	-0.0327483	0.100932	-0.14531	0.115961	-0.357669	0.157079	-0.11662	0.193744	0.123382	0.2126	-0.0552304	0.186914	0.142099	0.162908	0.430266	0.134846	0.224031	0.0812004	0.132021	0.0603528	0.190196	0.0506863	0.160637	0.0336846	0.0682767	0.0137852	0.0462297	0.00974293	0.038682	0.00928448	0.0412826	0.00985215	0.0352951	0.0091942	0.025616	0.00554876	0.0437562	0	0.0437562	0
	Philbin_Inlet	0.205219	0.0684082	0.249776	0.0643089	0.159529	0.0680307	-0.130989	0.0986026	-0.0715571	0.185652	0.89215	0.371857	0.74637	0.468758	1.06009	0.546857	1.54547	0.559489	1.73315	0.567069	1.70816	0.549826	2.12187	0.502366	1.84983	0.400459	1.86246	0.37605	1.0689	0.2232	0.499822	0.105883	0.308882	0.0753614	0.314588	0.0887848	0.314234	0.088577	0.325084	0.0922276	0.327775	0.101586	0.435886	0.0785024	0.467854	0	0.467854	0
	Pine_Island	106.702	21.6873	104.959	21.313	102.021	20.8052	101.962	20.9843	101.644	21.0627	105.403	21.7822	108.652	22.4343	112.602	23.1844	116.377	23.8403	122.302	24.9354	121.609	24.8265	116.903	24.0127	109.333	25.0658	106.458	25.9188	102.624	40.9016	102.477	44.9096	101.891	45.2874	99.491	44.4772	97.5406	43.958	95.4059	43.4874	93.8137	43.4247	94.5815	43.4212	97.2818	43.7052	97.9796	43.5872
	Porter	0.0481874	0.0133426	0.0678617	0.013746	0.0847984	0.0169813	0.175184	0.0372815	0.321789	0.0705847	0.129477	0.105999	0.293415	0.157305	0.643776	0.223767	0.44193	0.243399	-0.163344	0.315017	-0.158331	0.331655	-0.346043	0.295637	-0.477322	0.698248	-0.347316	1.23007	-0.0126419	3.11886	0.106613	3.97409	0.0601869	4.26675	-0.0652732	4.43199	0.000817029	4.27569	-0.0534806	3.75049	-0.118294	3.5876	0.0572315	3.56219	0.258932	3.50401	0.339086	3.71308
	Pourquoi_Pas	-0.425019	0.173837	-0.61742	0.190337	-0.628448	0.191568	-0.801546	0.233533	-1.28463	0.33097	-1.21935	0.349715	-1.45055	0.401725	-2.48554	0.568655	-2.21177	0.597436	-0.618977	0.679088	-0.349658	0.741126	-0.62603	0.775425	0.073357	0.645596	-0.340016	0.551455	-1.55938	0.392676	-1.83206	0.368007	-1.31132	0.26309	-1.31312	0.267448	-1.29422	0.268994	-1.2742	0.266309	-1.12182	0.239523	-1.08714	0.167537	-1.17059	0	-1.17059	0
	Prince_Harald	5.03136	3.19281	6.35357	3.402	3.98215	3.56148	4.36877	3.64074	1.43104	3.41891	-1.29846	3.06314	-0.526419	2.79872	2.63859	2.39728	1.79426	2.23266	3.25459	2.24219	0.864468	2.18375	0.163731	2.20738	1.65337	14.2276	1.57682	25.172	3.83631	50.9491	6.16157	62.22	6.62879	67.0375	5.06517	68.0626	6.84515	66.7056	4.99194	65.7268	3.08186	65.4974	5.52456	65.9568	9.59563	66.3596	9.63642	67.0545
	Publications	5.61099	2.07297	4.10387	1.90605	4.30883	1.88609	6.09658	2.12498	9.08549	2.66607	10.351	2.91484	10.8857	3.06346	11.8082	3.07479	9.51199	2.67672	4.4287	2.31265	1.01808	2.51121	3.72361	2.89083	-0.215793	11.7657	0.100084	19.8018	3.10633	38.8034	3.54782	46.9018	1.71466	49.9606	3.10388	50.5172	2.9472	49.9286	2.62678	49.217	3.25314	48.5921	2.76871	48.6099	2.19735	48.4111	2.36156	47.8221
	Quar	0.809295	0.644293	1.32217	0.695744	1.32035	0.693492	1.44712	0.685589	1.42351	0.658419	1.09978	0.605983	0.749724	0.55142	1.13377	0.552661	1.07306	0.514778	1.30067	0.48309	1.26934	0.465825	1.08876	0.435131	0.858647	0.406402	1.51526	0.455704	1.48632	0.438405	1.03757	0.403015	1.31625	0.421679	1.14429	0.398615	0.927404	0.365364	1.13589	0.382136	1.36182	0.386689	1.15699	0.259338	1.15064	0	1.15064	0
	Quatermain_Point	0	0	0	0	0	0	0	0	0	0	0	0	0	0	0	0	0	0	0	0	0	0	0	0	0	0	0	0	0	0	0	0	0	0	0	0	0	0	0	0	0	0	0	0	0	0	0	0
	Rayner_Thyer	2.36493	1.79697	6.10251	1.51372	7.04183	1.53861	6.9859	1.55364	7.82518	1.71863	8.92869	1.92443	8.31567	1.97797	8.07641	2.00733	8.12346	2.0554	5.86128	1.79153	4.6592	1.59349	5.52488	1.58438	5.73553	6.61623	5.31433	10.578	7.01538	20.453	6.99655	25.2469	7.42841	27.1818	7.94356	26.8363	9.13486	25.8289	9.12987	25.5288	9.29001	25.9155	8.11581	27.9173	6.8582	29.7351	5.45758	31.9297
	Rennick	5.23772	1.52542	5.34116	1.53973	5.79593	1.63509	5.92176	1.72837	4.8285	1.88734	7.05484	2.3325	6.39461	2.31375	5.60829	2.32363	6.63854	2.31002	6.06305	2.10568	3.49328	1.74469	4.23673	1.92946	4.64003	7.22802	5.03903	11.9684	5.84124	23.1401	6.93484	27.4351	7.95166	28.475	8.85372	27.8432	8.83966	26.6998	8.19544	26.559	8.03936	27.3019	6.03349	28.8014	4.67808	30.0914	4.44656	31.1821
	Richter	-0.0766737	0.131872	-0.264397	0.130047	-0.468064	0.120196	-0.551024	0.126791	-0.7699	0.197224	-0.0572674	0.315181	0.353916	0.400006	-0.0298586	0.480229	0.553351	0.533341	0.849812	0.47902	0.0073424	0.353639	-0.0368661	0.266683	0.477482	0.641472	-0.330563	1.05875	-0.486466	2.14996	-0.193937	2.65403	0.143869	2.87832	0.253385	2.97207	0.443505	2.95418	0.671282	2.93698	0.596082	2.90248	0.0906509	2.88561	-0.361859	2.87118	-0.353359	2.85692
	Riiser_Larsen	21.1302	11.0483	17.8872	10.5105	10.1153	10.6283	14.2059	10.3665	19.9692	9.43209	16.5894	8.75647	15.3005	8.05335	20.2825	7.46309	17.6785	6.64238	19.9536	6.63526	19.6821	6.76313	19.2856	7.24683	25.7244	8.05444	27.6986	8.21587	24.1562	7.81921	21.3286	7.69823	15.3395	6.97532	8.13893	6.30077	10.4009	6.63213	11.0442	6.42594	12.1365	6.25377	17.7581	4.53003	17.8226	0	17.8226	0
	Ronne	-57.3954	104.191	-9.20728	109.03	-4.30112	108.843	23.037	102.441	52.6094	103.282	153.779	108.541	72.7019	105.869	95.3102	100.241	78.425	101.431	75.4475	99.4401	-1.26026	89.4619	65.3877	86.853	113.774	80.5922	158.738	66.9329	107.799	91.0375	98.5883	92.4187	70.1503	84.6772	49.8374	79.0077	22.3617	78.5231	32.5815	79.1878	44.0123	80.874	42.2961	83.3144	23.3804	85.5935	21.5125	87.3115
	Rose_Point	0	0	0	0	0	0	0	0	0	0	0	0	0	0	0	0	0	0	0	0	0	0	0	0	0	0	0	0	0	0	0	0	0	0	0	0	0	0	0	0	0	0	0	0	0	0	0	0
	Ross_East	22.103	32.9502	1.0424	32.5535	4.19742	32.8023	0.302335	33.2497	3.59562	33.5372	-4.74515	33.0671	0.212672	32.087	12.1163	31.2232	14.569	30.7026	6.8756	30.1795	19.1376	30.1677	7.39776	30.6122	-64.3163	34.6307	-73.4434	36.7364	-19.9786	59.8334	8.76799	65.5697	22.3239	65.3512	43.5634	64.1055	52.7453	63.4961	47.7786	64.4589	35.1066	66.2361	16.9682	68.6757	11.4369	70.7519	21.2831	72.2843
	Ross_West	19.5409	46.0433	3.91191	43.2364	25.2948	41.5138	41.7757	42.0726	34.3267	42.2861	34.6596	41.6304	7.98607	42.8585	-0.608637	41.4734	-10.2879	40.5067	-4.72545	38.0929	-6.29481	36.2091	1.93253	35.264	-128.083	40.0403	-183.867	43.5516	-100.184	71.9077	-22.8792	79.4562	-4.79238	79.1481	-8.00431	77.8146	19.9466	76.625	36.0062	77.3146	-2.32596	79.1129	-63.1419	81.6899	-59.0486	83.6681	-61.2274	85.3558
	Rund_Bay	0	0	0	0	0	0	0	0	0	0	0	0	0	0	0	0	0	0	0	0	0	0	0	0	0	0	0	0	0	0	0	0	0	0	0	0	0	0	0	0	0	0	0	0	0	0	0	0
	Rydberg_Peninsula_1	0	0	0	0	0	0	0	0	0	0	0	0	0	0	0	0	0	0	0	0	0	0	0	0	0	0	0	0	0	0	0	0	0	0	0	0	0	0	0	0	0	0	0	0	0	0	0	0
	Rydberg_Peninsula_2	0	0	0	0	0	0	0	0	0	0	0	0	0	0	0	0	0	0	0	0	0	0	0	0	0	0	0	0	0	0	0	0	0	0	0	0	0	0	0	0	0	0	0	0	0	0	0	0
	Sandford	0	0	0	0	0	0	0	0	0	0	0	0	0	0	0	0	0	0	0	0	0	0	0	0	0	0	0	0	0	0	0	0	0	0	0	0	0	0	0	0	0	0	0	0	0	0	0	0
	Shackleton	28.2523	12.593	25.2327	12.4243	19.2689	12.4248	31.227	14.3896	37.0829	15.3602	39.8596	15.5378	50.2033	16.1756	58.3804	16.3344	48.3858	14.4748	43.3979	14.0167	45.0133	14.3753	48.8896	14.9612	19.1856	24.3945	12.3582	33.3733	32.1554	61.4812	35.3929	72.1141	30.6031	75.0884	33.3454	75.6075	27.8395	75.3624	15.5086	76.2263	11.34	78.0503	16.5462	80.6829	25.4101	82.7337	37.0975	84.3993
	Shirase	15.092	3.75853	12.2456	3.45448	13.8132	3.61681	10.8414	3.34812	8.66794	3.10146	9.0797	3.13722	10.2971	3.20541	7.99832	3.19431	6.75224	3.34294	7.01585	3.32846	6.80508	3.34911	3.23929	3.45883	-0.732111	14.4429	-0.391968	25.9607	-5.16874	50.254	-1.2862	60.5326	3.65599	64.2121	6.85453	63.8467	6.25643	62.0419	6.2526	65.2528	4.96486	68.6523	-0.0323377	72.5287	-3.95164	76.9744	-4.62638	80.3403
	Skallen	0	0	0	0	0	0	0	0	0	0	0	0	0	0	0	0	0	0	0	0	0	0	0	0	0	0	0	0	0	0	0	0	0	0	0	0	0	0	0	0	0	0	0	0	0	0	0	0
	Slava	-1.98386	0.413927	-1.20856	0.405905	-0.617401	0.468023	-1.56208	0.641378	-2.36656	0.805656	-3.59653	1.04645	-6.28453	1.36629	-7.79618	1.56176	-7.70838	1.55336	-6.41545	1.48209	-3.18037	1.48048	-0.271893	1.30772	0.989264	1.1042	1.5357	0.995315	0.633614	0.879982	-1.30331	0.672956	-2.26854	0.508904	-2.10475	0.468098	-2.15819	0.463318	-2.14551	0.457387	-2.18367	0.460212	-2.34497	0.342204	-2.15185	0	-2.15185	0
	Smith_Inlet	0.404776	0.123708	0.156886	0.0787612	0.0978273	0.0941045	-0.0335735	0.11879	-0.0285242	0.127382	-0.0732021	0.128311	-0.158204	0.11788	-0.0723642	0.100522	0.0512993	0.0757093	0.0656833	0.0718724	0.0871505	0.0626308	-0.0447494	0.0602626	-0.0717691	0.0542387	-0.0227265	0.0548269	-0.0207657	0.0533293	0.0166093	0.0507071	0.136756	0.0455221	0.219511	0.0601499	0.13028	0.0665572	0.126077	0.0674364	0.160318	0.0767399	0.154003	0.0613188	0.0584913	0	0.0584913	0
	Sorsdal	0.0668079	0.0500103	-0.0478717	0.0456254	-0.00839143	0.040339	0.120987	0.0566002	0.0878654	0.059656	0.050001	0.0571076	0.155471	0.0639952	0.131822	0.0617467	0.0279676	0.0478204	0.0437404	0.0534116	-0.0128806	0.0525047	0.0104474	0.0552522	-0.00584513	4.09399	-0.112699	7.32547	0.191305	13.7186	0.171078	16.677	-0.125527	18.1973	-0.164791	17.8314	-0.128758	17.4507	-0.171476	18.308	-0.122137	18.3047	0.0385992	17.8486	0.154166	18.0975	0.225047	17.9036
	Stange	22.0954	5.05685	23.4458	5.21191	23.8531	5.23609	22.4654	4.99163	24.3662	5.32874	25.5067	5.56349	25.9157	5.57418	25.943	5.52575	25.29	5.37378	22.9687	4.90855	22.5989	4.78182	22.6945	4.78385	20.1281	8.69946	22.8008	12.1736	24.4816	22.116	26.1311	25.7696	27.4864	26.8947	29.6537	26.9299	30.985	26.8228	31.142	27.4124	31.0811	28.5007	32.6213	29.9242	34.3564	30.9956	34.2313	31.7687
	Sulzberger	18.7151	6.39303	21.5131	6.63683	22.703	6.76526	22.9679	6.8411	24.7172	6.77207	20.7377	6.14981	16.2916	5.61929	14.2467	5.30389	14.7196	5.09451	14.2148	4.89823	14.0832	4.99088	12.5515	5.19747	14.1459	10.5834	16.4531	15.4872	19.8779	29.5702	23.4487	35.4811	27.0763	37.87	28.6478	38.6641	30.4679	38.6633	32.9962	38.8497	34.674	39.0967	32.0827	39.5588	30.234	39.9341	29.0514	40.1988
	Suter	0.00773328	0.00645875	0.00961704	0.00668743	0.0191352	0.00867883	0.00478032	0.0120632	0.0118562	0.0144131	0.0389978	0.0166575	0.0389958	0.0173657	0.0434387	0.0169582	0.0668607	0.0147093	0.0571309	0.0123276	0.0499157	0.0105952	0.0607462	0.0121772	0.0927337	0.0186564	0.110795	0.0221637	0.110514	0.0225033	0.106963	0.0218669	0.0856921	0.0194248	0.0443695	0.0117549	0.0109554	0.0103674	0.00660474	0.0109619	-0.00399402	0.0115169	-0.00132619	0.0088329	0.0412182	0	0.0412182	0
	Suvorov	0.416831	0.382081	0.535149	0.48059	0.738452	0.52446	0.146599	0.472989	0.108151	0.420104	0.744211	0.294679	0.180193	0.173722	-0.146949	0.0863012	0.0590351	0.0722989	-0.0661642	0.0942356	-0.0331614	0.108296	-0.0409807	0.108741	-0.172203	0.103835	-0.147236	0.0776917	0.0965433	0.077221	0.164743	0.0803484	0.310843	0.0846636	0.358056	0.0862093	0.435488	0.0993186	0.360979	0.0856483	0.31234	0.0803465	0.28194	0.0560438	0.172468	0	0.172468	0
	Swinburne	2.1172	0.618367	1.98542	0.594342	1.36292	0.522729	1.8678	0.59822	2.65393	0.707362	2.67518	0.716125	2.74975	0.713785	2.37418	0.769474	2.0676	0.714587	1.99234	0.667689	1.68917	0.669678	1.28279	0.685628	2.07803	3.70981	2.39327	6.45471	2.20762	12.9013	2.14655	15.314	2.18573	16.0541	2.24494	15.6977	2.15364	14.6833	2.36977	13.8492	3.03202	13.649	2.96733	13.9023	2.63504	14.2769	2.59512	14.7
	Telen	0	0	0	0	0	0	0	0	0	0	0	0	0	0	0	0	0	0	0	0	0	0	0	0	0	0	0	0	0	0	0	0	0	0	0	0	0	0	0	0	0	0	0	0	0	0	0	0
	Thomson	1.04576	0.209169	1.03347	0.206727	1.02703	0.205427	1.12692	0.225525	1.12815	0.225639	1.09333	0.218736	0.976478	0.195353	0.892443	0.178707	0.706113	0.141337	0.680712	0.136148	0.648683	0.129821	0.615557	0.123157	0.661277	0.132258	0.624218	0.124935	0.588796	0.117762	0.68112	0.136559	0.67363	0.134838	0.699852	0.140163	0.746453	0.149335	0.690398	0.138117	0.633146	0.126642	0.659754	0.0933037	0.695125	0	0.695125	0
	Thwaites	150.705	46.0057	145.752	44.8787	146.575	44.7072	146.577	44.5615	139.618	43.6077	143.42	43.3449	142.601	42.7568	141.797	42.1101	138.84	41.8097	150.556	44.142	156.069	45.5248	142.221	43.6919	125.082	42.6327	120.995	41.4172	95.3485	35.3001	77.0771	29.9262	70.5238	26.1605	66.7931	21.7701	55.5286	17.8928	51.8718	17.9661	49.7435	22.6899	47.6396	45.9527	46.9664	53.7803	46.0323	56.4736
	Tinker	0.0300275	0.1549	-0.111959	0.145016	-0.233364	0.122307	-0.145083	0.119176	-0.107133	0.118239	0.111543	0.0952643	0.11616	0.0870532	0.0335432	0.0704666	0.0452373	0.04795	0.0993035	0.0331182	0.0664427	0.0253285	0.0610623	0.0232391	0.0668022	0.0260037	0.0806854	0.0320642	0.102017	0.0397138	0.158839	0.0534741	0.162535	0.0620692	0.095192	0.0623559	0.102769	0.0604365	0.0824958	0.0564231	-0.0162941	0.0465845	-0.0228048	0.0294011	0.0666225	0	0.0666225	0
	Totten	60.2524	14.1053	62.3839	14.4583	59.6591	13.9108	54.3708	13.5702	55.4885	13.7075	55.9865	13.6446	57.1139	13.8475	65.0874	14.8067	66.2569	14.5597	65.0545	14.4943	62.2222	14.1954	58.5117	13.8039	68.8567	20.4802	73.9495	26.6566	69.7338	48.9064	67.8219	58.492	65.4509	62.5256	60.8968	64.0647	57.8154	65.5853	60.6826	67.1846	63.9934	68.6178	63.875	69.6891	62.4845	70.6771	64.0401	71.5112
	Tracy_Tremenchus	2.12153	0.746932	1.98219	0.756459	1.81424	0.722268	2.19512	0.78948	2.77902	0.882944	2.95159	0.843943	3.34947	0.8372	3.73137	0.839001	3.41664	0.761557	2.90253	0.684905	2.90449	0.722417	3.43648	0.80948	0.213155	3.86337	0.256114	6.5818	2.08692	13.0916	1.972	15.989	1.76415	17.3789	2.82414	17.8543	3.19646	17.741	2.26405	17.7846	2.27071	17.8825	1.84338	17.9091	1.61145	17.8557	0.707331	17.9447
	Tucker	0.629919	0.161702	0.643667	0.186451	0.530137	0.208141	0.493466	0.22578	0.57221	0.246645	0.834627	0.287098	1.07732	0.280377	1.30907	0.286988	1.27041	0.266945	0.930321	0.238492	0.932911	0.240939	0.793002	0.219468	0.554323	0.184522	0.566247	0.175096	0.688596	0.174194	0.668429	0.175892	0.781519	0.189864	0.864303	0.201719	0.970115	0.216471	0.915684	0.20149	0.786883	0.172502	0.752612	0.119398	0.784201	0	0.784201	0
	Underwood	0	0	0	0	0	0	0	0	0	0	0	0	0	0	0	0	0	0	0	0	0	0	0	0	0	0	0	0	0	0	0	0	0	0	0	0	0	0	0	0	0	0	0	0	0	0	0	0
	Utsikkar	-0.258886	0.123132	-0.367387	0.134115	-0.314586	0.133458	-0.166312	0.145827	-0.257484	0.139551	-0.220208	0.12908	-0.255894	0.134917	-0.110761	0.128726	-0.137415	0.129758	-0.186038	0.139389	-0.269429	0.157196	-0.190832	0.141684	-0.320546	1.80345	-0.260914	3.82934	0.251506	9.1204	0.279448	11.6895	-0.0233155	12.1523	0.0846246	12.1974	0.271636	11.3823	0.0689539	10.1401	0.264193	9.47311	0.559603	9.60761	0.406551	9.77314	0.243301	10.2832
	Venable	13.6858	2.92295	14.8234	3.12137	15.237	3.26889	16.5394	3.4831	17.478	3.65429	15.7806	3.31501	14.8059	3.09766	16.5509	3.36221	16.2441	3.2817	14.9722	3.02683	15.7665	3.18439	16.6197	3.36793	11.5058	7.23663	10.6681	11.1304	9.27418	20.8873	8.92238	24.3774	8.48713	25.008	8.74803	24.211	8.66024	23.0175	9.03872	22.6191	9.33183	23.1435	11.7741	24.522	14.7786	25.8591	16.6754	26.9391
	Verdi	0.231543	0.171224	0.403041	0.200997	0.446044	0.215389	0.341667	0.232472	0.366341	0.223083	-0.0733154	0.17061	-0.405241	0.180444	-0.206268	0.20745	-0.320828	0.237974	-0.145391	0.241419	0.0105762	0.240248	0.148039	0.206823	0.042751	0.15043	0.324812	0.0933201	0.209781	0.0652724	0.105567	0.044246	0.0922626	0.0321501	0.11441	0.0322865	0.152095	0.0359048	0.159665	0.0367088	0.138319	0.0332809	0.165091	0.0259411	0.143179	0	0.143179	0
	Vigrid	1.89481	0.766959	2.59176	0.789419	2.07954	0.812908	1.86536	0.80127	1.54093	0.792044	1.05878	0.745362	1.61758	0.757723	2.08107	0.69627	1.6984	0.680472	1.24103	0.651128	0.887794	0.613434	-0.238138	0.618307	0.480922	4.09233	0.611277	7.15664	0.671782	14.1597	1.01795	17.1149	1.34508	18.342	0.32063	18.634	0.0447276	18.486	1.16022	18.7344	1.23989	19.2438	1.52718	19.6837	2.83436	19.8956	3.88654	20.0971
	Vincennes_Bay	5.27679	1.86635	6.75165	2.09019	6.84505	2.11808	5.70673	2.17529	6.38038	2.23612	5.91997	2.00811	4.48351	1.79446	5.07809	1.67229	6.09411	1.50338	6.16855	1.51454	6.15932	1.52141	6.55947	1.5071	6.26555	1.44204	5.99968	1.37379	5.34374	1.25077	5.06625	1.2356	4.7287	1.21263	4.86163	1.23565	4.97099	1.25189	4.92232	1.23537	5.18266	1.22844	5.27115	0.867673	5.52523	0	5.52523	0
	Voyeykov	0.601016	0.488479	0.311007	0.552063	0.340485	0.599586	0.35905	0.580921	0.584129	0.594879	1.09771	0.547224	1.64878	0.476879	1.64109	0.452353	1.4426	0.45091	1.22873	0.427998	1.35473	0.428958	0.988458	0.414115	-0.139068	3.53939	-0.0876594	6.26782	-0.122978	12.5321	-0.139388	14.7466	0.0300669	15.4867	0.431	15.1007	0.640106	14.191	0.81929	13.4217	0.96613	13.4749	0.939802	13.9947	0.909744	14.449	0.811429	14.8868
	Walgreen_Coast_1	0.861783	0.553213	-0.0329205	0.628275	-0.264116	0.588534	-0.0262001	0.566629	-0.135427	0.486777	0.136963	0.375443	0.548036	0.27011	0.0571391	0.184876	-0.0032696	0.113496	-0.141097	0.0813097	-0.076121	0.0821144	-0.169035	0.0788225	0.0576723	1.58074	0.189342	3.29375	0.265683	6.4725	0.463292	7.54534	0.493204	8.27229	0.500587	8.25461	0.611712	7.48352	0.632726	7.74592	0.573235	8.53594	0.643081	8.5875	0.68682	8.99841	0.64814	9.76373
	Walgreen_Coast_2	0.0386888	0.0107317	0.0261171	0.00896222	0.0224315	0.00823451	0.0348465	0.0104986	0.0291049	0.0103109	0.0463592	0.0108722	0.0452301	0.0104431	0.037727	0.00933633	0.0240161	0.00711344	0.0329237	0.0076812	0.0287316	0.00684349	0.0262605	0.00662311	0.0205383	0.0071596	0.02148	0.00713241	0.0172794	0.00629693	0.0200992	0.00678748	0.0220361	0.00641919	0.0310765	0.00623886	0.0310295	0.00620625	0.0298868	0.00598256	0.0219705	0.00440387	0.0239448	0.00338777	0.027496	0	0.027496	0
	Watt_Bay	0.142462	0.0294878	0.110981	0.0265633	0.100998	0.027745	0.0286189	0.0279744	-0.0491819	0.03241	-0.036878	0.0343043	-0.0546362	0.0340838	-0.0306421	0.0337441	0.0453441	0.0323972	0.102273	0.02879	0.0702832	0.0260707	0.0898896	0.0246039	0.0896828	0.0239373	0.0413786	0.0237501	0.0408635	0.0230311	0.0310185	0.02266	0.062107	0.0317415	0.0559606	0.0309791	0.073442	0.0304977	0.083809	0.0325202	0.121054	0.0357371	0.0661462	0.0189089	0.0641266	0	0.0641266	0
	West	6.99066	5.36415	7.49126	5.41784	7.15845	5.75944	12.9882	6.48518	10.0574	6.56872	12.2257	6.73664	18.1465	7.13396	25.4216	7.54199	23.7965	7.09036	23.5647	6.77735	17.3962	6.17838	14.2451	5.80615	2.83795	18.714	1.21012	30.2387	8.94259	59.0088	8.30693	70.817	0.739876	75.4137	-3.84329	75.5477	-5.05063	74.6018	-9.75013	74.7325	-7.21918	75.8161	1.22489	77.3133	10.4728	78.6098	14.7006	79.6419
	Whittle	0	0	0	0	0	0	0	0	0	0	0	0	0	0	0	0	0	0	0	0	0	0	0	0	0	0	0	0	0	0	0	0	0	0	0	0	0	0	0	0	0	0	0	0	0	0	0	0
	Wilkins	20.003	5.6482	18.5029	5.49215	7.86269	4.54853	3.70201	4.26445	6.00089	4.40692	3.35371	4.58018	7.7717	5.10304	10.5937	5.05174	13.2499	5.32053	11.4401	5.36901	16.42	5.85275	16.4731	5.68452	15.0067	9.14696	15.7423	12.3363	16.6955	22.5487	14.9075	26.3449	16.9325	28.3963	23.1486	29.398	26.7936	29.5706	28.0148	29.714	29.8237	29.654	32.4651	29.3947	32.0515	29.0074	30.4807	28.6733
	Wilma_Robert_Downer	4.12949	0.902644	5.35839	1.08872	5.15564	1.0736	4.28711	1.00177	3.67629	0.96134	2.57712	0.824269	1.53241	0.649647	2.03359	0.722017	2.33894	0.757542	2.86109	0.806693	3.1136	0.860045	3.53459	0.908698	4.02946	5.78977	5.06411	9.79868	6.60424	19.4156	6.19121	23.4413	5.49096	25.031	5.81129	25.5665	6.55116	26.2753	5.9835	27.534	6.12182	29.8854	7.65315	32.7995	8.22265	34.3174	7.63098	35.6168
	Withrow	0.199145	0.291757	0.711303	0.303186	0.920096	0.311617	0.805999	0.308139	0.493186	0.308813	0.222707	0.300572	0.0524193	0.273834	0.0796811	0.260284	0.291268	0.257503	0.29113	0.245255	-0.0306449	0.2333	-0.273821	0.236443	-1.58575	3.27322	-1.75209	5.92648	-0.646419	12.2355	-0.0076438	15.2508	0.420243	16.7441	1.57234	17.3929	2.47117	17.6016	2.21868	17.7499	1.3512	17.7917	1.01736	17.812	0.531568	17.8002	-0.405511	17.765
	Wordie	9.01407	5.50974	0.949585	4.72914	-4.28375	3.68579	-2.68725	3.31377	0.387103	2.70408	2.99953	2.26468	1.77016	2.20876	-4.29391	2.10629	-4.65953	2.11685	-2.393	2.00378	-1.64769	1.74729	0.202135	1.31929	2.68441	0.752765	0.712026	0.339303	0.331106	0.21917	0.328748	0.163385	0.38292	0.150002	0.523409	0.155472	0.579407	0.15696	0.557314	0.150788	0.602349	0.160866	0.652294	0.11752	0.455256	0	0.455256	0
	Wylde	-0.0294339	0.0226987	-0.0118011	0.0226748	-0.0117018	0.0231881	-0.0734743	0.0327798	-0.0514902	0.0365773	0.000649302	0.0419857	-0.0228877	0.0443658	0.0227207	0.0395358	0.0970649	0.0328478	0.0903224	0.0300061	0.0701268	0.024099	0.0908695	0.021676	0.0840771	0.0191232	0.0478871	0.0191919	0.0373772	0.0188732	0.040618	0.0190734	0.0351642	0.0203779	0.0355614	0.0206758	0.0549343	0.0185672	0.0534424	0.0180317	0.0518704	0.0181991	0.0662237	0.0138172	0.0389976	0	0.0389976	0
	Zelee	0.0577051	0.0115414	0.0578743	0.0115752	0.0576092	0.0115218	0.0576692	0.0115339	0.0577289	0.0115458	0.0573004	0.0114601	0.0570686	0.0114137	0.0571021	0.0114204	0.0567697	0.0113539	0.0565039	0.0113037	0.0563705	0.011277	0.0572873	0.0114625	0.0612513	0.0122583	0.0551734	0.0111371	0.0540731	0.0109111	0.0478707	0.0101184	0.0486338	0.0104254	0.0553303	0.0118156	0.0717942	0.0149606	0.0749263	0.0156045	0.0899984	0.018033	0.0912525	0.012906	0.0572938	0	0.0572938	0
	Zubchatyy	0.306268	0.077223	0.385181	0.0808433	0.477274	0.0992042	0.913833	0.196294	1.66231	0.369431	0.653909	0.568233	1.5092	0.853958	3.23855	1.18203	2.17864	1.30265	-1.03385	1.67697	-0.809515	1.74944	-1.78668	1.56284	-2.93274	3.35265	-1.32697	4.25063	0.661545	7.304	0.686513	8.69345	0.526407	9.04146	0.471974	8.44714	0.479777	8.26055	0.319395	8.05832	0.19387	7.69888	0.654962	7.70847	1.0032	7.68552	1.06598	7.61347
	Antarctic Ice Shelves	1030.72	144.025	1068.77	146.301	1026.71	146.56	1045.26	142.305	1115.74	143.04	1243.84	147.467	1145.77	145.328	1276.34	140.122	1270.24	140.352	1247.88	138.476	1153.81	131.169	1147.63	128.714	863.15	147.087	874.508	169.803	1036.83	289.211	1144.73	333.325	1129.11	345.732	1118.72	345.292	1099.59	341.893	1035.77	344.277	979.005	351.129	965.956	363.192	1003.72	372.969	1045.15	380.895
[truncated: 2 more columns]

## Sheet: SMB
		Annual surface mass balance (Gt yr-1)
		1997.5		1998.5		1999.5		2000.5		2001.5		2002.5		2003.5		2004.5		2005.5		2006.5		2007.5		2008.5		2009.5		2010.5		2011.5		2012.5		2013.5		2014.5		2015.5		2016.5		2017.5		2018.5		2019.5		2020.5
	Ice shelf	observed	uncertainty	observed	uncertainty	observed	uncertainty	observed	uncertainty	observed	uncertainty	observed	uncertainty	observed	uncertainty	observed	uncertainty	observed	uncertainty	observed	uncertainty	observed	uncertainty	observed	uncertainty	observed	uncertainty	observed	uncertainty	observed	uncertainty	observed	uncertainty	observed	uncertainty	observed	uncertainty	observed	uncertainty	observed	uncertainty	observed	uncertainty	observed	uncertainty	observed	uncertainty	observed	uncertainty
	Abbot	25.7516	3.81124	30.2309	4.47417	27.0786	4.00764	36.1077	5.34394	27.9725	4.13993	27.257	4.03404	26.9641	3.99069	33.0981	4.89852	35.6022	5.26913	31.7644	4.70114	30.234	4.47463	34.0619	5.04116	25.852	3.82609	30.1117	4.45654	27.5225	4.07332	27.3026	4.04079	27.2164	4.02803	29.7459	4.4024	31.0446	4.59459	33.0779	4.89552	33.4564	4.95155	22.0391	3.26179	37.3226	5.52375	33.2375	4.91915
	Ainsworth	0.0726745	0.0107558	0.107211	0.0158672	0.110537	0.0163595	0.0553942	0.00819833	0.0913936	0.0135263	0.0814921	0.0120608	0.0825908	0.0122234	0.109333	0.0161812	0.0762817	0.0112897	0.135618	0.0200715	0.100687	0.0149017	0.0610823	0.00904018	0.0804268	0.0119032	0.0846122	0.0125226	0.136979	0.0202729	0.0992213	0.0146847	0.0756309	0.0111934	0.0777965	0.0115139	0.0772152	0.0114278	0.101057	0.0149564	0.109372	0.0161871	0.121606	0.0179977	0.0831138	0.0123008	0.05292	0.00783216
	Alison	0.0641539	0.00949478	0.0798035	0.0118109	0.0678113	0.0100361	0.102782	0.0152118	0.0675941	0.0100039	0.090514	0.0133961	0.0603759	0.00893564	0.0844982	0.0125057	0.0812864	0.0120304	0.0858463	0.0127053	0.0727554	0.0107678	0.0942182	0.0139443	0.0320903	0.00474936	0.0637644	0.00943713	0.0396621	0.00587	0.0383812	0.00568041	0.0337952	0.00500169	0.0327621	0.00484879	0.0399177	0.00590782	0.0438353	0.00648762	0.0508416	0.00752455	0.0317346	0.00469673	0.0406061	0.0060097	0.0425205	0.00629304
	Amery	8.56515	1.26764	11.7909	1.74506	15.5629	2.30331	11.0095	1.6294	5.89978	0.873168	13.31	1.96987	9.74492	1.44225	8.65934	1.28158	9.67452	1.43183	5.05636	0.748341	13.8395	2.04824	10.6396	1.57466	12.1082	1.79202	9.75816	1.44421	14.2697	2.11191	9.23174	1.3663	11.2237	1.66111	11.9004	1.76126	8.4678	1.25323	9.57672	1.41735	12.56	1.85888	12.2272	1.80963	9.08887	1.34515	12.6724	1.87552
	Andreyev	0.0301253	0.00445855	0.0450632	0.00666935	0.0558695	0.00826869	0.0313473	0.0046394	0.0448728	0.00664118	0.0349723	0.0051759	0.0380395	0.00562984	0.0449698	0.00665553	0.0316811	0.0046888	0.0522662	0.0077354	0.0328726	0.00486515	0.031846	0.0047132	0.0349805	0.00517712	0.0425782	0.00630157	0.0492604	0.00729054	0.0459244	0.00679681	0.0308188	0.00456118	0.0367397	0.00543748	0.0500464	0.00740687	0.0522071	0.00772666	0.052199	0.00772546	0.0457362	0.00676896	0.0399506	0.00591268	0.0354823	0.00525138
	Astrolabe	0.0174154	0.00257748	0.026618	0.00393947	0.0263693	0.00390266	0.0213618	0.00316154	0.0217631	0.00322094	0.0308109	0.00456001	0.0221511	0.00327836	0.0313646	0.00464196	0.0185087	0.00273929	0.0256468	0.00379573	0.0144608	0.00214019	0.0121061	0.0017917	0.0307198	0.00454653	0.0258625	0.00382765	0.0231658	0.00342853	0.0375981	0.00556451	0.0191208	0.00282988	0.0270832	0.00400831	0.0253148	0.00374659	0.0247489	0.00366284	0.0125046	0.00185069	0.0419624	0.00621044	0.019472	0.00288186	0.0134024	0.00198356
	Atka	0.95574	0.141449	0.990966	0.146663	1.02515	0.151723	0.816123	0.120786	0.776164	0.114872	1.27555	0.188781	0.653058	0.0966526	0.439779	0.0650873	0.700633	0.103694	0.917835	0.13584	0.642344	0.0950668	1.0347	0.153135	1.0573	0.15648	0.949546	0.140533	0.952506	0.140971	0.94906	0.140461	0.988087	0.146237	0.758121	0.112202	0.747203	0.110586	1.03119	0.152616	0.695962	0.103002	1.34723	0.19939	0.75421	0.111623	0.806458	0.119356
	Aviator	0.210053	0.0310879	0.292799	0.0433342	0.197578	0.0292416	0.234408	0.0346924	0.220407	0.0326203	0.236056	0.0349364	0.309815	0.0458526	0.24898	0.036849	0.212092	0.0313896	0.216802	0.0320867	0.151187	0.0223757	0.273584	0.0404905	0.118026	0.0174678	0.215476	0.0318905	0.251863	0.0372757	0.202721	0.0300027	0.245131	0.0362794	0.170216	0.0251919	0.210182	0.0311069	0.250048	0.0370072	0.266178	0.0393944	0.25587	0.0378687	0.29399	0.0435105	0.24762	0.0366478
	Bach	0.537474	0.0795462	0.68983	0.102095	0.49236	0.0728693	0.744901	0.110245	0.980073	0.145051	0.685674	0.10148	0.297332	0.0440052	1.56827	0.232103	0.622479	0.0921268	0.929838	0.137616	0.140895	0.0208524	0.380115	0.056257	0.298984	0.0442497	0.635506	0.0940549	0.453372	0.0670991	0.322814	0.0477765	0.783342	0.115935	0.75072	0.111107	1.04951	0.155328	1.33767	0.197975	1.36576	0.202132	-0.0663733	0.00982325	1.35156	0.20003	0.7635	0.112998
	Barber	0.0127869	0.00189246	0.0136796	0.00202458	0.0143816	0.00212848	0.0131197	0.00194171	0.0163881	0.00242544	0.0130564	0.00193234	0.0170379	0.00252162	0.0200793	0.00297174	0.0152174	0.00225218	0.0175402	0.00259594	0.0123259	0.00182423	0.0187324	0.0027724	0.0156365	0.00231421	0.0165821	0.00245415	0.0191336	0.00283177	0.0166288	0.00246107	0.0168482	0.00249354	0.017334	0.00256544	0.0157489	0.00233083	0.0160148	0.00237019	0.0178145	0.00263654	0.0123885	0.0018335	0.0131941	0.00195273	0.0119765	0.00177252
	Baudouin	6.70396	0.992186	4.96767	0.735215	4.99256	0.738899	6.56556	0.971702	7.15618	1.05911	7.24625	1.07244	5.80293	0.858834	5.46849	0.809336	7.47605	1.10646	5.65604	0.837094	5.04592	0.746796	5.29228	0.783257	8.88947	1.31564	4.60141	0.681008	12.6371	1.87029	7.62182	1.12803	5.22295	0.772997	6.00874	0.889294	5.84899	0.865651	8.09395	1.1979	6.42103	0.950313	5.0127	0.74188	5.33016	0.788863	4.85223	0.71813
	Borchgrevink	6.43525	0.952417	6.8837	1.01879	5.30501	0.785141	6.44769	0.954259	7.6811	1.1368	9.18288	1.35907	5.18793	0.767814	6.06339	0.897382	6.4901	0.960535	5.66186	0.837955	4.36656	0.64625	5.08474	0.752542	8.19002	1.21212	5.22067	0.772659	10.3896	1.53767	5.92024	0.876196	6.84563	1.01315	6.48068	0.959141	5.54683	0.820931	10.4707	1.54967	6.03287	0.892864	5.95576	0.881452	5.24705	0.776564	6.14968	0.910152
	Brahms	0.236293	0.0349713	0.278826	0.0412663	0.238966	0.0353669	0.263749	0.0390349	0.222374	0.0329114	0.246323	0.0364557	0.210409	0.0311405	0.294374	0.0435673	0.232327	0.0343844	0.262014	0.0387781	0.186259	0.0275663	0.26055	0.0385614	0.1821	0.0269507	0.22386	0.0331313	0.194068	0.028722	0.188484	0.0278957	0.203285	0.0300861	0.218335	0.0323136	0.237829	0.0351987	0.316439	0.0468329	0.262816	0.0388967	0.164464	0.0243407	0.20258	0.0299819	0.199893	0.0295842
	Britten	0.0120405	0.001782	0.0155609	0.00230301	0.0111157	0.00164513	0.0152972	0.00226399	0.0125364	0.00185539	0.0134897	0.00199647	0.0117533	0.00173949	0.0163136	0.00241441	0.0141013	0.00208699	0.0161628	0.00239209	0.00831592	0.00123076	0.0124617	0.00184434	0.00994189	0.0014714	0.0128835	0.00190675	0.00966253	0.00143005	0.0101052	0.00149556	0.0112669	0.0016675	0.011278	0.00166915	0.0114933	0.00170101	0.0159266	0.00235714	0.0130439	0.0019305	0.00754978	0.00111737	0.0118485	0.00175358	0.0132583	0.00196223
	Brunt_Stancomb	11.3334	1.67734	7.20898	1.06693	12.0153	1.77827	9.72748	1.43967	11.1625	1.65205	14.5936	2.15985	12.2294	1.80995	12.1795	1.80257	10.4608	1.54819	16.7974	2.48601	10.2765	1.52092	13.817	2.04491	12.1066	1.79178	17.786	2.63233	11.8332	1.75131	14.0007	2.07211	15.2415	2.25574	11.9007	1.7613	12.637	1.87027	11.3521	1.68011	11.9201	1.76418	18.0582	2.67261	15.1821	2.24695	8.77284	1.29838
	Campbell	0.0120634	0.00178539	0.0248118	0.00367215	0.0110814	0.00164005	0.0187929	0.00278135	0.0154176	0.0022818	0.0170927	0.00252973	0.0290916	0.00430556	0.0202256	0.00299339	0.0172477	0.00255266	0.0149239	0.00220874	0.00668003	0.000988644	0.0232228	0.00343698	0.00359785	0.000532482	0.0109741	0.00162417	0.030802	0.0045587	0.0143053	0.00211718	0.0195646	0.00289555	0.0133605	0.00197735	0.0130082	0.00192521	0.0117109	0.00173321	0.0190788	0.00282366	0.0174936	0.00258905	0.0169615	0.0025103	0.012058	0.00178459
	Cape_Washington	0.00357541	0.00052916	0.00591526	0.000875458	0.00313831	0.00046447	0.00483928	0.000716213	0.00409863	0.000606597	0.00454981	0.000673372	0.00669789	0.000991288	0.00463965	0.000686669	0.00431461	0.000638563	0.00398919	0.0005904	0.00255609	0.000378301	0.00550581	0.00081486	0.00172731	0.000255642	0.0036119	0.000534562	0.00672248	0.000994927	0.00390172	0.000577455	0.00488237	0.000722591	0.0039565	0.000585562	0.00424456	0.000628196	0.00400282	0.000592417	0.00540139	0.000799406	0.00507732	0.000751443	0.00590287	0.000873625	0.00488206	0.000722545
	Cheetham	0.00476178	0.000704743	0.0100456	0.00148674	0.00663135	0.000981439	0.00879991	0.00130239	0.00960432	0.00142144	0.00708352	0.00104836	0.0137649	0.00203721	0.00663896	0.000982566	0.00839996	0.00124319	0.00804661	0.0011909	0.00531952	0.000787288	0.0144569	0.00213963	0.00649842	0.000961767	0.00796971	0.00117952	0.0207707	0.00307406	0.0100055	0.00148082	0.0140389	0.00207776	0.00959939	0.00142071	0.00875332	0.00129549	0.00703437	0.00104109	0.0142306	0.00210612	0.0122434	0.00181202	0.0102226	0.00151295	0.0115342	0.00170707
	Chugunov	0.0113326	0.00167723	0.0128406	0.00190041	0.0150336	0.00222497	0.0134193	0.00198606	0.0234096	0.00346462	0.0153931	0.00227819	0.020138	0.00298042	0.0283465	0.00419528	0.0194203	0.00287421	0.021163	0.00313212	0.0147706	0.00218604	0.0223961	0.00331463	0.0155725	0.00230472	0.0184781	0.00273475	0.0191658	0.00283654	0.0202123	0.00299143	0.0200406	0.00296601	0.0152516	0.00225724	0.0232143	0.00343572	0.0255175	0.00377658	0.032197	0.00476516	0.0202526	0.00299739	0.0154753	0.00229034	0.0157322	0.00232837
	Cirque_Fjord	0.0297681	0.00440567	0.0343531	0.00508425	0.0421028	0.00623122	0.0384072	0.00568427	0.0156585	0.00231746	0.0302663	0.00447941	0.039294	0.00581551	0.0338389	0.00500815	0.0383427	0.00567472	0.016506	0.00244289	0.0267456	0.00395835	0.0286695	0.00424309	0.0630445	0.00933058	0.0284281	0.00420735	0.0476184	0.00704753	0.0366002	0.00541683	0.0530192	0.00784685	0.0389918	0.00577078	0.0291133	0.00430876	0.0358574	0.0053069	0.0267647	0.00396117	0.0476598	0.00705364	0.0359284	0.00531741	0.0377058	0.00558047
	Clarke_Bay	0.00673423	0.000996666	0.00338497	0.000500975	0.00730983	0.00108186	0.00418875	0.000619934	0.00366695	0.000542708	0.00637139	0.000942966	0.00557387	0.000824933	0.0048153	0.000712665	0.00368573	0.000545488	0.00493211	0.000729953	0.00406335	0.000601375	0.00389552	0.000576536	0.00546551	0.000808895	0.00439567	0.000650559	0.00416127	0.000615869	0.0058161	0.000860783	0.00454514	0.00067268	0.00445084	0.000658724	0.00444892	0.00065844	0.00415874	0.000615493	0.00460491	0.000681527	0.00524787	0.000776684	0.00345271	0.000511001	0.00312949	0.000463165
	Commandant_Charcot	0.00354998	0.000525396	0.00223236	0.000330389	0.000217225	3.21493e-05	0.00810193	0.00119909	0.00317206	0.000469465	0.00339986	0.00050318	-0.000885731	0.000131088	0.00340886	0.000504511	0.00217509	0.000321914	0.00100926	0.000149371	0.000885173	0.000131006	0.00209601	0.00031021	0.0115695	0.00171229	0.00117178	0.000173424	-0.000569156	8.42351e-05	0.00724112	0.00107169	-0.00181981	0.000269332	-0.000133529	1.97623e-05	0.00375093	0.000555138	0.00294594	0.000436	-0.0064661	0.000956982	0.00494599	0.000732007	0.0131771	0.00195021	0.0136176	0.00201541
	Conger_Glenzer	0.661476	0.0978985	0.888213	0.131455	0.56336	0.0833773	0.974482	0.144223	1.25481	0.185711	1.2998	0.19237	1.16662	0.17266	1.3749	0.203486	1.09327	0.161804	0.818152	0.121087	1.34088	0.198451	1.08671	0.160833	1.93841	0.286885	0.859848	0.127258	0.979293	0.144935	1.02699	0.151994	0.845239	0.125095	0.579441	0.0857573	1.08293	0.160274	0.792868	0.117344	0.575406	0.0851601	0.455468	0.0674092	0.756448	0.111954	0.888783	0.13154
	Cook	0.619467	0.0916812	1.1222	0.166086	1.4043	0.207836	0.78651	0.116404	0.943921	0.1397	0.934058	0.138241	0.938072	0.138835	1.16337	0.172179	0.815214	0.120652	1.20999	0.179078	0.804272	0.119032	0.766039	0.113374	1.00675	0.148999	0.968665	0.143362	1.40219	0.207524	1.47652	0.218524	0.904764	0.133905	0.875141	0.129521	1.22035	0.180611	1.53924	0.227807	1.32725	0.196433	1.44534	0.213911	1.52948	0.226362	1.207	0.178635
	Cosgrove	1.13979	0.168689	0.895447	0.132526	0.940126	0.139139	1.23252	0.182413	1.1991	0.177467	1.37795	0.203936	1.03187	0.152717	1.49509	0.221273	1.65432	0.244839	1.2623	0.18682	1.24439	0.18417	1.34602	0.199211	0.891675	0.131968	1.31361	0.194414	0.804473	0.119062	1.04025	0.153957	1.00924	0.149368	1.0722	0.158685	1.25157	0.185232	1.5635	0.231397	1.45828	0.215825	0.860001	0.12728	1.5156	0.224308	1.68217	0.248961
	Crosson	2.76805	0.409671	5.164	0.764271	2.97346	0.440072	4.839	0.716172	3.8105	0.563954	3.08514	0.4566	3.18861	0.471914	3.45651	0.511563	5.04429	0.746555	3.80447	0.563062	3.39713	0.502775	4.28177	0.633702	3.34192	0.494604	3.0912	0.457498	3.75102	0.555151	3.91678	0.579684	3.58801	0.531025	3.93393	0.582221	3.54802	0.525107	3.70684	0.548612	3.70022	0.547632	2.5627	0.37928	5.00017	0.740026	4.30942	0.637795
	Dalk	0.0112482	0.00166474	0.00421783	0.00062424	0.00685645	0.00101475	0.00725536	0.00107379	0.00343895	0.000508964	0.00861052	0.00127436	0.00635605	0.000940695	0.00640521	0.00094797	-0.000967426	0.000143179	-0.00463362	0.000685775	0.00121746	0.000180185	0.0013246	0.00019604	0.00940988	0.00139266	0.00412027	0.000609799	0.0124833	0.00184753	0.00661961	0.000979702	0.00696176	0.00103034	0.00592543	0.000876963	0.00754977	0.00111737	0.00798607	0.00118194	0.00760586	0.00112567	0.00435859	0.000645072	0.00297832	0.000440791	0.00611894	0.000905603
	Dawson_Lambton	0.00708129	0.00104803	0.00313717	0.000464301	0.00726374	0.00107503	0.00609846	0.000902572	0.00482139	0.000713566	0.00898635	0.00132998	0.00779717	0.00115398	0.00626443	0.000927135	0.00492574	0.000729009	0.0118756	0.00175759	0.00724491	0.00107225	0.00776661	0.00114946	0.00783892	0.00116016	0.0109301	0.00161766	0.00649527	0.0009613	0.00849734	0.00125761	0.0100007	0.00148011	0.0101574	0.0015033	0.00939756	0.00139084	0.00877602	0.00129885	0.00898014	0.00132906	0.0158561	0.0023467	0.0127934	0.00189343	0.00705212	0.00104371
	Deakin	0.0248391	0.00367618	0.0450189	0.0066628	0.0520099	0.00769746	0.0315904	0.00467538	0.0306649	0.00453841	0.0287136	0.00424962	0.0307233	0.00454705	0.0432074	0.0063947	0.0292832	0.00433391	0.0484921	0.00717683	0.0300561	0.0044483	0.0218977	0.00324087	0.028532	0.00422273	0.0313256	0.00463618	0.0414771	0.0061386	0.0397926	0.0058893	0.0264116	0.00390892	0.0280379	0.00414962	0.0307302	0.00454807	0.0446106	0.00660237	0.0407633	0.00603297	0.0383194	0.00567127	0.0403276	0.00596848	0.030069	0.00445022
	Dennistoun	0.0227231	0.00336302	0.0170884	0.00252908	0.0233484	0.00345557	0.021375	0.0031635	0.0243191	0.00359922	0.0169959	0.00251539	0.0248935	0.00368424	0.0221919	0.0032844	0.0178818	0.00264651	0.0178961	0.00264862	0.0151556	0.00224303	0.021174	0.00313376	0.0204353	0.00302443	0.0198469	0.00293734	0.0219561	0.0032495	0.0225224	0.00333332	0.0168826	0.00249862	0.0145883	0.00215907	0.0295955	0.00438014	0.0232619	0.00344275	0.029837	0.00441587	0.0247766	0.00366693	0.019613	0.00290272	0.0181179	0.00268145
	Dibble	0.902951	0.133637	0.877028	0.1298	0.732483	0.108407	0.871077	0.128919	0.854622	0.126484	1.04124	0.154103	0.748991	0.110851	0.917677	0.135816	0.734751	0.108743	0.886478	0.131199	0.724941	0.107291	0.806237	0.119323	0.968023	0.143267	0.802363	0.11875	0.658344	0.0974349	1.16264	0.172071	0.777694	0.115099	0.824843	0.122077	0.90371	0.133749	0.936894	0.13866	0.759504	0.112407	1.05828	0.156626	0.847232	0.12539	0.827713	0.122501
	Dotson	4.08016	0.603863	7.04669	1.04291	4.33953	0.642251	6.49171	0.960774	5.93532	0.878428	4.69318	0.694591	4.46369	0.660626	4.93854	0.730904	6.80338	1.0069	5.29283	0.783338	4.86768	0.720416	5.42704	0.803202	4.24021	0.627551	4.20905	0.622939	4.89755	0.724837	5.54234	0.820266	4.78589	0.708311	5.47865	0.81084	5.15226	0.762535	5.08252	0.752213	5.28054	0.781519	3.89868	0.577004	6.39068	0.94582	6.04436	0.894565
	Drury	0.0118341	0.00175144	0.0220921	0.00326963	0.0267029	0.00395203	0.0122868	0.00181844	0.0202613	0.00299867	0.016532	0.00244673	0.0189692	0.00280744	0.0203517	0.00301205	0.0117187	0.00173437	0.0208851	0.00309099	0.0149018	0.00220547	0.0152655	0.00225929	0.0196101	0.0029023	0.0213852	0.00316501	0.0277439	0.0041061	0.0266562	0.00394512	0.0172415	0.00255174	0.0190088	0.00281331	0.0290089	0.00429332	0.0286586	0.00424148	0.0297343	0.00440068	0.0268234	0.00396986	0.0187075	0.00276871	0.010072	0.00149065
	Drygalski	0.155235	0.0229747	0.321101	0.0475229	0.185594	0.0274679	0.272809	0.0403757	0.241717	0.0357741	0.222302	0.0329007	0.396486	0.0586799	0.223803	0.0331228	0.224653	0.0332486	0.201211	0.0297792	0.115152	0.0170425	0.360143	0.0533012	0.147373	0.0218112	0.200522	0.0296773	0.500152	0.0740225	0.285721	0.0422867	0.36077	0.0533939	0.246647	0.0365038	0.230021	0.0340431	0.168031	0.0248685	0.375028	0.0555042	0.344955	0.0510533	0.296044	0.0438146	0.334263	0.049471
	Edward_VIII	0.363563	0.0538073	0.390359	0.0577732	0.422083	0.0624683	0.397319	0.0588032	0.243267	0.0360035	0.324518	0.0480286	0.422277	0.0624969	0.346628	0.051301	0.422417	0.0625177	0.28182	0.0417094	0.359555	0.0532142	0.377803	0.0559149	0.557524	0.0825136	0.345133	0.0510797	0.4693	0.0694564	0.388418	0.0574859	0.520228	0.0769938	0.380449	0.0563064	0.339962	0.0503143	0.361476	0.0534984	0.353982	0.0523893	0.470703	0.069664	0.359098	0.0531466	0.320811	0.04748
	Ekstrom	2.17132	0.321355	1.88798	0.279421	2.29751	0.340031	1.96623	0.291001	1.6918	0.250387	3.12782	0.462918	1.66583	0.246543	1.01966	0.15091	1.63253	0.241614	2.29416	0.339536	1.67555	0.247981	2.52822	0.374177	2.7556	0.407829	2.72665	0.403544	2.709	0.400931	2.44729	0.362199	2.58346	0.382353	1.93917	0.286998	1.79839	0.266162	2.72765	0.403692	1.97677	0.292562	3.43489	0.508364	1.97896	0.292887	1.71464	0.253767
	Eltanin_Bay	0.00330283	0.000488819	0.00337581	0.00049962	0.0024597	0.000364036	0.00623946	0.00092344	0.00370569	0.000548443	0.00464967	0.000688151	0.00399104	0.000590673	0.00548186	0.000811316	0.00408458	0.000604517	0.00455805	0.000674591	0.00319546	0.000472929	0.00625331	0.00092549	0.00192515	0.000284923	0.00498224	0.000737371	0.0031545	0.000466867	0.00305881	0.000452703	0.00267976	0.000396604	0.00336408	0.000497883	0.0034711	0.000513723	0.00491844	0.000727928	0.00587739	0.000869853	0.00295488	0.000437322	0.0058464	0.000865266	0.00776931	0.00114986
	Falkner	0.000542125	8.02345e-05	0.001022	0.000151256	0.000645471	9.55297e-05	0.000778725	0.000115251	0.000699258	0.00010349	0.00075801	0.000112186	0.000917058	0.000135725	0.000853365	0.000126298	0.000731751	0.000108299	0.000624234	9.23866e-05	0.000558418	8.26458e-05	0.000813665	0.000120422	0.000352874	5.22253e-05	0.000606269	8.97277e-05	0.00110079	0.000162916	0.00063127	9.3428e-05	0.00071168	0.000105329	0.000600708	8.89048e-05	0.000573661	8.49018e-05	0.000821733	0.000121617	0.000857858	0.000126963	0.000743584	0.00011005	0.000607236	8.9871e-05	0.000339772	5.02862e-05
	Ferrigno	0.155274	0.0229806	0.213814	0.0316445	0.216847	0.0320934	0.267545	0.0395966	0.149105	0.0220676	0.209755	0.0310438	0.161304	0.0238731	0.187876	0.0278057	0.230414	0.0341013	0.271113	0.0401247	0.217546	0.0321968	0.368657	0.0545612	0.228624	0.0338364	0.223842	0.0331286	0.210641	0.0311748	0.181201	0.0268178	0.145838	0.021584	0.135439	0.0200449	0.121869	0.0180366	0.134656	0.0199291	0.172269	0.0254958	0.109932	0.0162699	0.14255	0.0210975	0.157962	0.0233784
	Filchner	17.7479	2.62669	9.23933	1.36742	14.5909	2.15945	14.8593	2.19918	14.5961	2.16022	16.2609	2.40662	17.5504	2.59746	17.5893	2.60322	16.8706	2.49684	18.1038	2.67936	14.2781	2.11316	16.5434	2.44843	12.4698	1.84553	19.5731	2.89682	12.3225	1.82373	14.3529	2.12423	17.5577	2.59854	17.052	2.52369	17.8021	2.63471	12.8971	1.90877	14.0381	2.07764	21.3948	3.16644	18.7076	2.76873	10.2503	1.51704
	Fimbul	14.1793	2.09853	17.6814	2.61684	14.1538	2.09476	11.9932	1.775	13.3481	1.97551	17.8199	2.63735	10.4248	1.54287	6.12649	0.906721	9.27936	1.37335	12.7698	1.88994	10.6519	1.57648	15.974	2.36415	17.336	2.56573	10.7477	1.59066	15.0596	2.22883	15.5462	2.30084	15.8022	2.33873	14.0843	2.08448	11.6629	1.72611	18.1891	2.69199	12.0504	1.78346	17.5874	2.60293	10.1564	1.50314	12.2733	1.81644
	Fisher	0.00820552	0.00121442	0.0282232	0.00417703	0.0373653	0.00553007	0.0137545	0.00203566	0.0191922	0.00284045	0.0194424	0.00287747	0.0157035	0.00232412	0.0256414	0.00379493	0.0180879	0.00267702	0.0240684	0.00356212	0.0233002	0.00344843	0.0102396	0.00151545	0.0201524	0.00298255	0.00865836	0.00128144	0.0234209	0.0034663	0.0346313	0.00512543	0.00209832	0.000310551	0.00746643	0.00110503	0.0239946	0.0035512	0.022139	0.00327658	0.02076	0.00307248	0.0362044	0.00535825	0.0396238	0.00586432	0.0298852	0.00442301
	Fitzgerald	0.0844149	0.0124934	0.116377	0.0172238	0.0854819	0.0126513	0.0961791	0.0142345	0.0954577	0.0141277	0.0948409	0.0140365	0.116018	0.0171706	0.106209	0.0157189	0.0926227	0.0137082	0.085946	0.01272	0.0745323	0.0110308	0.102494	0.0151691	0.0557299	0.00824803	0.0848209	0.0125535	0.113819	0.0168453	0.0829086	0.0122705	0.0952368	0.014095	0.0817998	0.0121064	0.0847907	0.012549	0.101426	0.0150111	0.0994906	0.0147246	0.0980024	0.0145044	0.116627	0.0172608	0.0943894	0.0139696
	Flatnes	0.0165329	0.00244688	0.00977574	0.00144681	0.0136062	0.00201371	0.0126933	0.0018786	0.00638885	0.00094555	0.0205256	0.00303779	0.0144665	0.00214104	0.0141513	0.00209439	0.00764648	0.00113168	-0.00339946	0.00050312	0.00420279	0.000622013	0.00799305	0.00118297	0.0182318	0.0026983	0.0140661	0.00208178	0.0229897	0.00340247	0.0117925	0.00174529	0.0142888	0.00211474	0.0137926	0.0020413	0.0133855	0.00198105	0.0175729	0.00260079	0.0174338	0.00258021	0.00858664	0.00127082	0.00523839	0.000775282	0.0105806	0.00156593
	Fox_Ice_Stream	0.0325809	0.00482197	0.0478059	0.00707527	0.0566547	0.0083849	0.0769473	0.0113882	0.0446849	0.00661336	0.0611858	0.0090555	0.0534691	0.00791342	0.0622236	0.00920909	0.0726057	0.0107456	0.0929278	0.0137533	0.0824474	0.0122022	0.0603657	0.00893413	0.0350951	0.00519407	0.0475528	0.00703782	0.0385694	0.00570827	0.0344891	0.00510439	0.0314548	0.00465531	0.0457301	0.00676805	0.0321685	0.00476093	0.0335124	0.00495983	0.0427793	0.00633134	0.0271732	0.00402163	0.0367262	0.00543548	0.0333251	0.00493211
	Francais	0.0193801	0.00286825	0.0317505	0.00469907	0.0213642	0.0031619	0.0197782	0.00292717	0.0189656	0.00280691	0.0261419	0.003869	0.0150101	0.0022215	0.0257043	0.00380424	0.014727	0.0021796	0.0274613	0.00406428	0.0112882	0.00167066	0.0109656	0.00162291	0.0300447	0.00444662	0.0208674	0.00308838	0.0203074	0.00300549	0.0326056	0.00482563	0.018112	0.00268057	0.0233904	0.00346177	0.0248652	0.00368004	0.0203261	0.00300827	0.0132337	0.00195859	0.0335168	0.00496049	0.0249584	0.00369385	0.0245001	0.00362602
	Frost	0.184083	0.0272443	0.181066	0.0267978	0.110539	0.0163597	0.258254	0.0382216	0.200423	0.0296626	0.213595	0.031612	0.195694	0.0289627	0.246695	0.0365109	0.198244	0.0293401	0.22794	0.0337351	0.12009	0.0177733	0.217934	0.0322542	0.2209	0.0326933	0.127151	0.0188184	0.121141	0.0179288	0.239004	0.0353726	0.148818	0.0220251	0.14593	0.0215976	0.205283	0.0303819	0.258899	0.038317	0.109151	0.0161543	0.141039	0.0208737	0.128397	0.0190027	0.158222	0.0234168
	Gannutz	0.00519416	0.000768735	0.0069392	0.001027	0.00771688	0.0011421	0.00469492	0.000694848	0.00741841	0.00109792	0.00448332	0.000663532	0.00649114	0.000960688	0.0066781	0.000988359	0.00389685	0.000576734	0.00368376	0.000545196	0.0033742	0.000499382	0.00421187	0.000623357	0.00512027	0.000757799	0.00418562	0.000619472	0.00342336	0.000506657	0.00653472	0.000967139	0.00571569	0.000845923	0.00147634	0.000218498	0.00841172	0.00124494	0.00734696	0.00108735	0.00652276	0.000965368	0.00513626	0.000760166	0.00621106	0.000919237	0.00195347	0.000289113
	Garfield	0.0238274	0.00352646	0.0211351	0.003128	0.00940713	0.00139225	0.0149053	0.00220599	0.0192196	0.0028445	0.0212507	0.00314511	0.0147855	0.00218825	0.0192374	0.00284713	0.021585	0.00319458	0.0139995	0.00207192	0.023722	0.00351086	0.0148276	0.00219449	0.0102624	0.00151883	0.00841231	0.00124502	0.0100107	0.00148158	0.0120305	0.00178052	0.0107699	0.00159395	0.0125959	0.00186419	0.0131758	0.00195002	0.0196046	0.00290148	0.00704417	0.00104254	0.00473614	0.000700949	0.00685594	0.00101468	0.0110228	0.00163138
	Geikie_Inlet	0.0148868	0.00220325	0.0319758	0.00473241	0.0202138	0.00299164	0.0252902	0.00374295	0.0282203	0.00417661	0.0222107	0.00328718	0.0390691	0.00578222	0.0199352	0.0029504	0.0241443	0.00357335	0.0227321	0.00336435	0.0141283	0.00209099	0.0416541	0.00616481	0.0195019	0.00288628	0.0231748	0.00342988	0.0596039	0.00882138	0.0311358	0.0046081	0.0412627	0.00610688	0.0294849	0.00436376	0.0284519	0.00421089	0.0222257	0.0032894	0.0452773	0.00670103	0.0387711	0.00573812	0.0314664	0.00465703	0.0347058	0.00513645
	George_VI	10.849	1.60565	13.8074	2.0435	10.0204	1.48302	14.1699	2.09714	11.6664	1.72662	12.5168	1.85249	9.73241	1.4404	17.0943	2.52995	12.9045	1.90986	15.2795	2.26136	7.7159	1.14195	12.2525	1.81336	7.7391	1.14539	11.566	1.71177	8.58822	1.27106	8.79817	1.30213	10.709	1.58493	11.7837	1.74399	12.8679	1.90445	17.2828	2.55786	14.8638	2.19984	7.36969	1.09071	13.1098	1.94025	11.9722	1.77189
	Getz	29.1445	4.31338	32.4229	4.7986	20.9849	3.10577	31.9372	4.72671	35.5705	5.26443	30.9692	4.58344	25.9494	3.84052	25.8026	3.81878	35.6475	5.27583	27.7373	4.10512	33.2836	4.92598	29.1865	4.3196	21.9885	3.2543	23.4523	3.47094	25.4433	3.7656	28.4907	4.21663	25.6075	3.7899	30.2522	4.47732	29.5791	4.37771	29.6301	4.38526	30.0735	4.45088	23.4013	3.46339	31.4148	4.64939	34.6369	5.12627
	Gillet	0.0459039	0.00679378	0.0498015	0.00737063	0.0630199	0.00932695	0.049222	0.00728486	0.0636519	0.00942048	0.0499134	0.00738719	0.0564185	0.00834994	0.0749299	0.0110896	0.0622882	0.00921865	0.0618403	0.00915236	0.0469545	0.00694927	0.0548183	0.00811311	0.0452818	0.00670171	0.0364245	0.00539082	0.044568	0.00659606	0.0461757	0.00683401	0.0451153	0.00667707	0.0484001	0.00716322	0.0509938	0.00754709	0.0640648	0.00948159	0.0575694	0.00852027	0.0521591	0.00771955	0.0492612	0.00729065	0.0444647	0.00658077
	Hamilton	0.0534363	0.00790857	0.0480274	0.00710806	0.0303422	0.00449065	0.0483739	0.00715934	0.0403197	0.00596731	0.055514	0.00821607	0.0444065	0.00657216	0.0379906	0.0056226	0.0421348	0.00623595	0.03857	0.00570836	0.0542113	0.00802328	0.0366835	0.00542916	0.0347493	0.00514289	0.030048	0.00444711	0.0419907	0.00621463	0.0439279	0.00650133	0.039429	0.0058355	0.0484842	0.00717567	0.0531904	0.00787218	0.0544607	0.00806018	0.0579132	0.00857115	0.0331495	0.00490612	0.0536336	0.00793777	0.0556956	0.00824295
	Hamilton_Piedmont	0.00538687	0.000797257	0.0107116	0.00158532	0.00843213	0.00124796	0.0110644	0.00163752	0.0094999	0.00140598	0.00774509	0.00114627	0.00760018	0.00112483	0.008279	0.00122529	0.0106927	0.00158252	0.00956481	0.00141559	0.00842039	0.00124622	0.0101704	0.00150522	0.00883523	0.00130761	0.00766632	0.00113462	0.00908867	0.00134512	0.00985774	0.00145895	0.00774082	0.00114564	0.00996761	0.00147521	0.00868889	0.00128596	0.00909311	0.00134578	0.00955423	0.00141403	0.0068715	0.00101698	0.00955211	0.00141371	0.00887981	0.00131421
	Hannan	0.290524	0.0429976	0.351207	0.0519787	0.349457	0.0517197	0.254023	0.0375953	0.207655	0.0307329	0.271317	0.0401549	0.333839	0.0494082	0.334765	0.0495453	0.342249	0.0506529	0.191241	0.0283037	0.250669	0.0370991	0.302339	0.0447462	0.464251	0.0687091	0.308546	0.0456648	0.485948	0.0719203	0.238997	0.0353716	0.266564	0.0394515	0.289976	0.0429164	0.374101	0.0553669	0.330559	0.0489227	0.375895	0.0556324	0.374618	0.0554434	0.358756	0.0530959	0.202495	0.0299692
	Harbord Glacier	0.00177984	0.000263417	0.00556918	0.000824238	0.00267521	0.00039593	0.00462783	0.000684919	0.00429948	0.000636323	0.00033811	5.00402e-05	0.0075875	0.00112295	0.00290318	0.00042967	0.00281981	0.000417332	-0.0027342	0.000404662	0.00127656	0.000188931	0.00310848	0.000460055	0.00178445	0.000264098	0.00413954	0.000612653	0.00793502	0.00117438	0.00388961	0.000575662	0.00829734	0.00122801	0.00352795	0.000522136	0.00480267	0.000710796	0.00325804	0.00048219	0.00547026	0.000809599	0.00600474	0.000888702	0.00432033	0.000639409	0.000710417	0.000105142
	Harmon_Bay	0.0257829	0.00381587	0.0480125	0.00710585	0.03397	0.00502756	0.0457863	0.00677637	0.0352464	0.00521646	0.0306674	0.00453877	0.0301933	0.00446861	0.0301056	0.00445562	0.0456374	0.00675434	0.0331976	0.00491324	0.0299228	0.00442858	0.0414807	0.00613915	0.0294236	0.00435469	0.02869	0.00424612	0.0308428	0.00456473	0.0350362	0.00518536	0.0295936	0.00437986	0.0357857	0.00529628	0.031597	0.00467636	0.0333007	0.0049285	0.0335932	0.00497179	0.0250654	0.00370968	0.0344406	0.00509721	0.0306331	0.0045337
	Hayes_Coats_Coast	0.00688799	0.00101942	0.00340489	0.000503923	0.00653901	0.000967774	0.00552681	0.000817968	0.00345876	0.000511897	0.00612632	0.000906696	0.00623584	0.000922905	0.00509183	0.000753591	0.00428594	0.000634319	0.00918265	0.00135903	0.00632417	0.000935978	0.00442879	0.000655461	0.00323143	0.000478252	0.00528841	0.000782685	0.00346979	0.00051353	0.00436343	0.000645788	0.00505712	0.000748454	0.00518825	0.000767862	0.00411382	0.000608846	0.0035198	0.00052093	0.00368626	0.000545566	0.00584415	0.000864934	0.00521486	0.000771799	0.00277173	0.000410215
	Helen	-0.0684429	0.0101296	-0.0668613	0.00989548	-0.0812614	0.0120267	-0.00945203	0.0013989	-0.123607	0.0182938	-0.11835	0.0175157	-0.158965	0.0235269	-0.084384	0.0124888	-0.0947089	0.0140169	-0.0972539	0.0143936	-0.0879966	0.0130235	-0.123382	0.0182605	-0.0241462	0.00357363	-0.161983	0.0239735	-0.0148949	0.00220444	-0.074364	0.0110059	-0.124049	0.0183593	-0.118297	0.017508	-0.0833045	0.0123291	-0.07442	0.0110142	-0.14964	0.0221468	-0.0309017	0.00457345	-0.0160855	0.00238065	0.103274	0.0152845
	Holmes	3.01436	0.446125	2.60425	0.385428	1.95755	0.289718	2.65533	0.392988	3.14226	0.465054	3.05247	0.451765	2.70498	0.400337	3.00926	0.44537	2.4064	0.356148	2.85611	0.422704	2.19616	0.325031	2.95702	0.437639	3.2071	0.474651	2.25455	0.333673	1.91931	0.284057	3.20401	0.474194	2.28694	0.338468	2.40179	0.355465	2.71961	0.402502	3.34641	0.495268	2.39111	0.353885	2.84539	0.421117	2.50259	0.370383	2.86595	0.424161
	HornBluff	0.0152356	0.00225487	0.0384653	0.00569286	0.0524799	0.00776703	0.0298873	0.00442332	0.0282206	0.00417665	0.0194155	0.00287349	0.0183647	0.00271798	0.0383597	0.00567724	0.0269856	0.00399387	0.0380595	0.0056328	0.0216425	0.00320309	0.011249	0.00166485	0.0371951	0.00550487	0.0342623	0.00507082	0.0586734	0.00868366	0.0547237	0.00809911	0.0287108	0.00424919	0.0179932	0.002663	0.0307948	0.00455763	0.0359786	0.00532484	0.0196233	0.00290425	0.0312647	0.00462717	0.0352033	0.00521009	0.0279862	0.00414196
	Hoseason	0.0332605	0.00492255	0.0398749	0.00590148	0.0463262	0.00685628	0.0432801	0.00640545	0.0203693	0.00301465	0.0371779	0.00550234	0.0475647	0.00703957	0.0376909	0.00557825	0.0458201	0.00678138	0.02276	0.00336848	0.030114	0.00445687	0.0345529	0.00511383	0.0720007	0.0106561	0.0302733	0.00448044	0.0532904	0.00788697	0.0406817	0.00602089	0.0492581	0.0072902	0.0435418	0.00644419	0.029998	0.0044397	0.0358515	0.00530603	0.0268656	0.0039761	0.0476987	0.00705941	0.0417113	0.00617327	0.0397286	0.00587984
	Hovde	0.00577023	0.000853994	0.0026344	0.000389892	0.0050362	0.000745357	0.00443856	0.000656907	0.00140597	0.000208084	0.00616936	0.000913066	0.00434796	0.000643497	0.00330948	0.000489804	0.000655246	9.69764e-05	-0.00198446	0.000293701	0.00123176	0.0001823	0.00190979	0.00028265	0.0058569	0.000866821	0.00344091	0.000509255	0.0074437	0.00110167	0.0038948	0.00057643	0.00479887	0.000710233	0.00368194	0.000544927	0.00459345	0.000679831	0.00576108	0.00085264	0.00539029	0.000797762	0.00314458	0.000465398	0.00164321	0.000243195	0.00323175	0.000478299
	Hull	0.170215	0.0251919	0.140717	0.020826	0.07577	0.011214	0.130157	0.0192632	0.164172	0.0242974	0.183408	0.0271445	0.118603	0.0175533	0.145745	0.0215702	0.176145	0.0260695	0.11507	0.0170304	0.193184	0.0285913	0.129172	0.0191175	0.090148	0.0133419	0.104759	0.0155043	0.110522	0.0163573	0.129058	0.0191006	0.113452	0.0167909	0.148903	0.0220376	0.161614	0.0239189	0.195238	0.0288953	0.155422	0.0230025	0.0977451	0.0144663	0.126401	0.0187074	0.177055	0.0262041
	Hummer_Point	0.0258757	0.00382961	0.0518521	0.00767411	0.0392158	0.00580394	0.0519296	0.00768558	0.0452003	0.00668964	0.0351859	0.00520751	0.0344571	0.00509965	0.0374267	0.00553915	0.0506401	0.00749473	0.044149	0.00653406	0.0374875	0.00554815	0.0460978	0.00682248	0.0389918	0.00577078	0.0337909	0.00500105	0.0403621	0.0059736	0.0437567	0.00647599	0.0360939	0.0053419	0.0445857	0.00659868	0.0384453	0.0056899	0.039441	0.00583726	0.0419853	0.00621382	0.0301445	0.00446139	0.0403844	0.00597688	0.0363876	0.00538537
	Ironside	0.0389089	0.00575852	0.0382283	0.00565779	0.0346749	0.00513189	0.0410007	0.00606811	0.0384755	0.00569437	0.0350232	0.00518344	0.0394898	0.0058445	0.0436005	0.00645287	0.0364291	0.00539151	0.0381273	0.00564284	0.0319714	0.00473177	0.0386193	0.00571566	0.0301529	0.00446262	0.035057	0.00518844	0.0396002	0.00586083	0.0305718	0.00452462	0.0339587	0.00502589	0.0292653	0.00433126	0.0346951	0.00513488	0.0396456	0.00586756	0.0398228	0.00589378	0.0344312	0.00509582	0.0414074	0.0061283	0.0300749	0.00445109
	Jackson	0.0555645	0.00822355	0.0630003	0.00932404	0.0415246	0.00614564	0.0747987	0.0110702	0.0727084	0.0107608	0.0769202	0.0113842	0.0678545	0.0100425	0.0596549	0.00882892	0.07685	0.0113738	0.0648156	0.00959271	0.0846176	0.0125234	0.0734104	0.0108647	0.0552009	0.00816974	0.049018	0.00725467	0.0622996	0.00922034	0.063888	0.00945543	0.0615681	0.00911207	0.069546	0.0102928	0.0660474	0.00977501	0.0741391	0.0109726	0.0674617	0.00998433	0.0509408	0.00753924	0.0677406	0.0100256	0.0804368	0.0119047
	Jelbart	6.2976	0.932045	6.6545	0.984866	6.32651	0.936324	5.00749	0.741108	5.19609	0.769021	7.62462	1.12844	4.1707	0.617263	2.58459	0.382519	4.25406	0.629601	5.58763	0.826969	4.19594	0.620999	6.48376	0.959596	6.84985	1.01378	5.5853	0.826624	6.62191	0.980043	6.40754	0.948315	6.89896	1.02105	5.63614	0.834149	5.46209	0.80839	7.68824	1.13786	4.86739	0.720374	9.33439	1.38149	4.87004	0.720767	6.05315	0.895866
	Kirkby	0.00425675	0.00063	0.00439693	0.000650746	0.00473809	0.000701237	0.00404228	0.000598258	0.00529985	0.000784378	0.00368887	0.000545952	0.00544817	0.000806329	0.00499758	0.000739641	0.00361491	0.000535006	0.00354882	0.000525225	0.00295253	0.000436975	0.0043725	0.00064713	0.00373925	0.000553409	0.00441775	0.000653827	0.00498372	0.00073759	0.00453859	0.000671711	0.00358605	0.000530735	0.00410715	0.000607858	0.00579838	0.00085816	0.00488285	0.000722662	0.00613015	0.000907262	0.00435866	0.000645081	0.00439094	0.000649859	0.00421063	0.000623173
	Land	1.39305	0.206171	1.24131	0.183713	0.716532	0.106047	1.26001	0.186481	0.854633	0.126486	0.701244	0.103784	0.548364	0.0811579	0.560111	0.0828964	0.641592	0.0949556	0.540102	0.0799351	0.784421	0.116094	0.573913	0.0849392	0.468424	0.0693267	0.58792	0.0870121	0.59939	0.0887098	0.755997	0.111888	0.721485	0.10678	0.868801	0.128583	0.877218	0.129828	0.989308	0.146418	0.999517	0.147928	0.587715	0.0869818	0.85377	0.126358	0.905141	0.133961
	Larsen_A	-0.0777162	0.011502	-0.0808584	0.011967	-0.0673259	0.00996423	-0.0734378	0.0108688	-0.0189415	0.00280335	-0.0646064	0.00956175	-0.0493638	0.00730585	-0.0370435	0.00548244	-0.0738661	0.0109322	-0.0687824	0.0101798	-0.047866	0.00708417	-0.016227	0.00240159	-0.0134178	0.00198584	0.0177251	0.00262331	-0.0104802	0.00155107	-0.0118932	0.00176019	-0.0078032	0.00115487	-0.00940337	0.0013917	-0.0763919	0.011306	-0.108288	0.0160266	-0.0217312	0.00321622	-0.000492462	7.28843e-05	0.00844925	0.00125049	0.0284583	0.00421183
	Larsen_B	-7.08846	1.04909	-5.71311	0.845541	-6.15779	0.911353	-7.48901	1.10837	0.0931359	0.0137841	-2.0737	0.306907	-1.01696	0.15051	0.291981	0.0432131	-2.83728	0.419918	-2.72643	0.403511	-0.657717	0.097342	-0.951161	0.140772	-1.59117	0.235493	-0.0146908	0.00217425	-1.55132	0.229596	-0.718217	0.106296	0.0489903	0.00725057	-0.577801	0.0855146	-0.964577	0.142757	-1.98878	0.29434	-2.2949	0.339645	-1.09087	0.161448	0.03536	0.00523328	0.209047	0.0309389
	Larsen_C	17.7167	2.62207	5.68572	0.841486	16.4899	2.4405	11.4011	1.68736	19.2244	2.84521	11.5182	1.7047	11.4172	1.68974	16.3511	2.41997	3.8122	0.564205	2.13277	0.31565	19.3913	2.86991	13.9515	2.06482	16.2389	2.40336	19.8419	2.9366	17.0125	2.51785	17.9826	2.66143	17.2062	2.54651	18.5458	2.74478	9.55047	1.41347	4.9577	0.733739	8.35299	1.23624	17.8727	2.64517	18.9859	2.80991	13.4379	1.98881
	Larsen_D	10.3354	1.52964	4.32683	0.64037	12.583	1.86228	10.4195	1.54209	8.58552	1.27066	8.95557	1.32542	7.69945	1.13952	7.95001	1.1766	6.43179	0.951905	4.99658	0.739493	10.1079	1.49596	8.42823	1.24738	9.57628	1.41729	11.3411	1.67849	10.266	1.51937	10.2279	1.51373	10.3896	1.53767	10.2219	1.51283	8.6103	1.27432	7.13844	1.05649	7.98624	1.18196	13.6353	2.01803	9.35071	1.3839	8.81706	1.30493
	Larsen_E	0.614639	0.0909665	0.383182	0.056711	0.677315	0.100243	0.335373	0.0496352	0.32172	0.0476146	0.455416	0.0674016	0.467832	0.0692391	0.365133	0.0540397	0.342763	0.050729	0.412732	0.0610843	0.364294	0.0539155	0.336906	0.0498621	0.470226	0.0695934	0.410979	0.0608249	0.403978	0.0597888	0.443296	0.0656078	0.476768	0.0705617	0.426398	0.0631068	0.4046	0.0598808	0.360671	0.0533794	0.386175	0.0571539	0.505529	0.0748182	0.321504	0.0475826	0.365269	0.0540598
	Larsen_F	0.323902	0.0479375	0.165134	0.0244399	0.344791	0.0510291	0.173917	0.0257397	0.160723	0.023787	0.260478	0.0385508	0.245672	0.0363594	0.196995	0.0291553	0.151394	0.0224063	0.200802	0.0297187	0.171703	0.0254121	0.170132	0.0251795	0.247734	0.0366646	0.182771	0.0270501	0.187869	0.0278046	0.243833	0.0360873	0.212302	0.0314207	0.21803	0.0322685	0.190166	0.0281446	0.178182	0.026371	0.200255	0.0296378	0.235747	0.0348905	0.152816	0.0226168	0.173323	0.0256519
	Larsen_G	0.18072	0.0267465	0.0995791	0.0147377	0.20486	0.0303193	0.11225	0.0166131	0.116936	0.0173065	0.188331	0.027873	0.172175	0.0254819	0.147492	0.0218288	0.116069	0.0171782	0.139574	0.0206569	0.131837	0.0195118	0.106687	0.0157897	0.146448	0.0216743	0.114218	0.0169043	0.114522	0.0169493	0.157318	0.0232831	0.141533	0.0209469	0.124075	0.0183631	0.128757	0.0190561	0.117697	0.0174191	0.125994	0.018647	0.146769	0.0217218	0.110585	0.0163665	0.12479	0.0184689
	Lauritzen	0.125186	0.0185275	0.211188	0.0312559	0.263247	0.0389605	0.131631	0.0194814	0.192138	0.0284364	0.150842	0.0223246	0.175515	0.0259762	0.188019	0.0278269	0.121233	0.0179425	0.20333	0.0300928	0.144112	0.0213286	0.137044	0.0202826	0.176119	0.0260656	0.191676	0.028368	0.22972	0.0339986	0.209175	0.0309579	0.138999	0.0205719	0.150228	0.0222337	0.227148	0.0336179	0.231365	0.034242	0.230894	0.0341724	0.204086	0.0302048	0.177903	0.0263297	0.10265	0.0151922
	Lazarev	2.00246	0.296365	2.64757	0.39184	1.5503	0.229445	1.87583	0.277623	2.57449	0.381025	2.72527	0.403339	1.71834	0.254315	1.69676	0.25112	1.92419	0.28478	1.86592	0.276156	1.43978	0.213087	2.03743	0.30154	2.84466	0.421009	1.63895	0.242564	2.91381	0.431244	2.41549	0.357493	2.22455	0.329233	2.05633	0.304337	1.68221	0.248967	3.46782	0.513237	1.867	0.276316	1.82217	0.269681	1.90014	0.281221	2.05739	0.304494
	Liotard	0.00344288	0.000509547	0.00512966	0.00075919	0.00477011	0.000705976	0.0032489	0.000480837	0.00353087	0.000522569	0.00511808	0.000757476	0.00460151	0.000681024	0.00664745	0.000983822	0.00336238	0.000497633	0.00696693	0.00103111	0.00397735	0.000588647	0.00276899	0.00040981	0.0061937	0.000916668	0.00518617	0.000767554	0.00569073	0.000842228	0.00749211	0.00110883	0.0042482	0.000628734	0.00702241	0.00103932	0.00522664	0.000773543	0.00491214	0.000726996	0.00547596	0.000810441	0.00772261	0.00114295	0.00421182	0.00062335	0.00274054	0.0004056
	Lillie	0.264806	0.0391913	0.288153	0.0426467	0.306262	0.0453267	0.22556	0.0333829	0.362204	0.0536062	0.225479	0.0333708	0.266242	0.0394038	0.300379	0.0444562	0.211791	0.031345	0.215766	0.0319333	0.172044	0.0254625	0.23021	0.0340712	0.230607	0.0341299	0.227831	0.0337189	0.228326	0.0337922	0.254778	0.0377072	0.219428	0.0324754	0.191408	0.0283284	0.281637	0.0416823	0.268034	0.039669	0.302478	0.0447668	0.214614	0.0317629	0.169044	0.0250185	0.167512	0.0247918
	Mandible_Cirque	0.0239686	0.00354735	0.03675	0.00543901	0.0253899	0.0037577	0.0283916	0.00420196	0.0238179	0.00352504	0.0280906	0.00415741	0.0281475	0.00416584	0.0299898	0.00443848	0.0260416	0.00385415	0.024378	0.00360794	0.025807	0.00381944	0.0278916	0.00412796	0.0172738	0.00255652	0.0229165	0.00339164	0.037818	0.00559706	0.024097	0.00356635	0.0253742	0.00375538	0.0226303	0.00334928	0.0222277	0.0032897	0.0289876	0.00429017	0.029938	0.00443082	0.0242733	0.00359244	0.0259594	0.00384199	0.0162014	0.00239781
	Manhaul	0.00906809	0.00134208	0.00902435	0.0013356	0.00831683	0.00123089	0.0109297	0.00161759	0.037512	0.00555177	0.040446	0.00598601	0.0412191	0.00610043	0.0495903	0.00733937	0.0440709	0.0065225	0.0425377	0.00629558	0.0309938	0.00458709	0.0437028	0.00646801	0.034625	0.0051245	0.040496	0.00599341	0.0422198	0.00624852	0.0346523	0.00512854	0.0392288	0.00580586	0.033392	0.00494201	0.00819433	0.00121276	0.00985815	0.00145901	0.00815531	0.00120699	0.00811901	0.00120161	0.0066171	0.000979331	0.00472286	0.000698983
	Marin	-0.000932504	0.000138011	-0.00104874	0.000155213	-0.00186042	0.000275341	-0.00135408	0.000200404	0.000263115	3.8941e-05	-0.000558865	8.2712e-05	0.000169385	2.50689e-05	-0.000134372	1.98871e-05	-0.000377465	5.58648e-05	-0.000528453	7.8211e-05	-0.000537869	7.96046e-05	-0.000206755	3.05997e-05	-0.000726744	0.000107558	-0.000117269	1.73558e-05	-0.000219673	3.25116e-05	4.02218e-05	5.95283e-06	-0.000226364	3.35019e-05	-0.000608089	8.99972e-05	8.44998e-05	1.2506e-05	-0.000181251	2.68251e-05	-0.000188196	2.7853e-05	0.00012492	1.84881e-05	-0.000365458	5.40878e-05	-0.000612281	9.06176e-05
	Mariner	1.22625	0.181484	1.57891	0.233678	1.15938	0.171589	1.27988	0.189422	1.19201	0.176417	1.27923	0.189326	1.49984	0.221976	1.35466	0.200489	1.22611	0.181465	1.23671	0.183033	1.13023	0.167273	1.33398	0.19743	0.850658	0.125897	1.21531	0.179866	1.49756	0.221639	1.23027	0.18208	1.33468	0.197533	1.04476	0.154625	1.13808	0.168436	1.37365	0.2033	1.4555	0.215414	1.27876	0.189257	1.63784	0.2424	1.36104	0.201434
	Marret	0.0200467	0.00296691	0.0237801	0.00351946	0.0207774	0.00307505	0.0171032	0.00253128	0.0171409	0.00253686	0.0227231	0.00336301	0.017403	0.00257564	0.0236201	0.00349577	0.0130398	0.0019299	0.0265337	0.00392699	0.0186498	0.00276016	0.0146113	0.00216247	0.023222	0.00343685	0.0196965	0.00291509	0.0198611	0.00293944	0.0262438	0.00388408	0.017297	0.00255995	0.0256722	0.00379949	0.0208839	0.00309082	0.0203823	0.00301658	0.021828	0.00323054	0.0283749	0.00419948	0.0185156	0.0027403	0.0161059	0.00238367
	Matusevitch	0.0461967	0.00683711	0.0986833	0.0146051	0.11379	0.0168409	0.0561912	0.0083163	0.0448849	0.00664297	0.0143225	0.00211973	0.0396261	0.00586466	0.0446338	0.00660581	0.0140099	0.00207347	0.0113906	0.00168581	0.0255042	0.00377462	0.0438503	0.00648984	0.0308621	0.00456759	0.0359645	0.00532275	0.0656961	0.00972302	0.05943	0.00879564	0.0423199	0.00626335	-0.0160931	0.00238177	0.0618765	0.00915773	0.0549117	0.00812692	0.0421073	0.00623188	0.0399118	0.00590695	0.0333304	0.00493289	0.0122401	0.00181154
	May_Glacier	0.0953949	0.0141184	0.0958217	0.0141816	0.0587714	0.00869817	0.133376	0.0197396	0.0852878	0.0126226	0.0993643	0.0147059	0.0833924	0.0123421	0.0975286	0.0144342	0.0657913	0.00973712	0.065919	0.00975601	0.0633679	0.00937845	0.0843036	0.0124769	0.108087	0.0159969	0.0672386	0.00995132	0.0495917	0.00733958	0.105574	0.0156249	0.0661061	0.00978371	0.0721337	0.0106758	0.091346	0.0135192	0.0932653	0.0138033	0.0528685	0.00782454	0.108627	0.0160767	0.122928	0.0181933	0.110133	0.0162998
	Mcleod	0.00391369	0.000579226	0.00573495	0.000848773	0.00741007	0.00109669	0.0048302	0.00071487	0.00331304	0.00049033	0.00392452	0.000580829	0.00523367	0.000774584	0.00737348	0.00109128	0.00503371	0.000744989	0.00660185	0.000977074	0.00530964	0.000785826	0.00405926	0.00060077	0.00326752	0.000483594	0.00425828	0.000630225	0.00578899	0.00085677	0.00569804	0.00084331	0.00426156	0.000630712	0.00395123	0.000584783	0.00564219	0.000835044	0.00595549	0.000881412	0.00585717	0.000866862	0.00487901	0.000722094	0.00373191	0.000552323	0.003634	0.000537832
	Mendelssohn	0.46543	0.0688836	0.524616	0.0776432	0.465224	0.0688532	0.519403	0.0768716	0.435548	0.0644611	0.475716	0.070406	0.407462	0.0603044	0.593476	0.0878345	0.427747	0.0633065	0.495655	0.073357	0.350472	0.0518698	0.428344	0.0633949	0.285796	0.0422978	0.361219	0.0534604	0.304775	0.0451068	0.302109	0.0447122	0.337672	0.0499755	0.348948	0.0516443	0.376815	0.0557686	0.526235	0.0778828	0.407129	0.0602551	0.261966	0.038771	0.370928	0.0548974	0.387121	0.0572939
	Mertz	2.14378	0.31728	3.31629	0.490812	3.51589	0.520352	1.70297	0.252039	2.60874	0.386094	2.79097	0.413063	2.53015	0.374462	2.84495	0.421052	1.97904	0.292898	3.48584	0.515904	2.76592	0.409357	1.57297	0.232799	2.7862	0.412358	1.16784	0.172841	1.85839	0.275042	1.87324	0.277239	1.32955	0.196773	1.70843	0.252848	1.35084	0.199924	1.62126	0.239946	1.61343	0.238788	2.39419	0.35434	1.73782	0.257198	1.38355	0.204765
	Morse	0.00348807	0.000516234	0.00220542	0.000326403	0.000364055	5.38801e-05	0.0127967	0.00189392	0.00400172	0.000592255	0.00440572	0.000652047	0.00160495	0.000237533	0.00577482	0.000854673	0.000289265	4.28112e-05	-0.00232258	0.000343742	-0.00132696	0.00019639	0.0033912	0.000501898	0.010609	0.00157014	-0.00258187	0.000382116	-0.0014043	0.000207836	0.0055848	0.000826551	-0.00180754	0.000267516	-0.00294944	0.000436518	0.000280047	4.1447e-05	0.0043298	0.00064081	-0.00320926	0.00047497	0.00185411	0.000274408	0.0114236	0.00169069	0.0141651	0.00209644
	Moscow_University	3.00958	0.445417	3.3345	0.493506	1.69549	0.250933	4.38337	0.648738	4.44567	0.657959	3.75003	0.555004	3.51687	0.520496	3.65729	0.541279	3.06495	0.453613	2.66292	0.394112	2.2596	0.33442	4.01119	0.593656	5.18827	0.767864	2.28189	0.337719	1.82459	0.270039	3.83033	0.566889	2.17289	0.321587	2.22683	0.329571	3.31508	0.490631	3.41351	0.505199	2.30121	0.340579	2.42722	0.359228	2.59329	0.383807	2.63928	0.390614
	Moubray	0.114573	0.0169568	0.131372	0.0194431	0.102609	0.0151862	0.106639	0.0157826	0.109974	0.0162761	0.106534	0.015767	0.124028	0.0183562	0.144311	0.021358	0.0996495	0.0147481	0.100369	0.0148546	0.0854615	0.0126483	0.10356	0.0153269	0.100092	0.0148137	0.0972583	0.0143942	0.101691	0.0150503	0.0909153	0.0134555	0.099082	0.0146641	0.0894565	0.0132396	0.0972012	0.0143858	0.107207	0.0158666	0.111525	0.0165057	0.104628	0.015485	0.092423	0.0136786	0.0829307	0.0122737
	Mulebreen	-0.0737093	0.010909	-0.0731211	0.0108219	-0.0584675	0.00865318	-0.0477001	0.00705962	-0.10199	0.0150945	-0.047882	0.00708654	-0.0661798	0.00979461	-0.0746594	0.0110496	-0.0762048	0.0112783	-0.116263	0.0172069	-0.0678992	0.0100491	-0.0480559	0.00711227	0.0170289	0.00252027	-0.05338	0.00790024	-0.0210086	0.00310928	-0.0205333	0.00303892	-0.0567048	0.00839231	-0.0457179	0.00676624	-0.0486187	0.00719557	-0.0188007	0.00278251	-0.0931187	0.0137816	-0.043053	0.00637185	-0.0601625	0.00890405	-0.036651	0.00542435
	Myers	0.0252921	0.00374323	0.0366469	0.00542374	0.0270147	0.00399818	0.0206068	0.00304981	0.011022	0.00163126	0.0209569	0.00310162	0.0367891	0.00544478	0.0362782	0.00536918	0.0262723	0.0038883	0.00794686	0.00117614	0.0186989	0.00276744	0.0218674	0.00323638	0.0462221	0.00684088	0.0290335	0.00429696	0.0672107	0.00994718	0.0159892	0.00236641	0.0168642	0.0024959	0.0191391	0.00283258	0.041036	0.00607333	0.0282478	0.00418068	0.0354713	0.00524975	0.0394352	0.00583641	0.0390147	0.00577417	0.0112732	0.00166844
	Nansen	-0.0689248	0.0102009	0.0269062	0.00398211	-0.0378116	0.00559612	0.0447828	0.00662785	0.0299316	0.00442988	-0.0139945	0.00207119	0.215605	0.0319096	0.0146582	0.00216941	0.014031	0.00207659	0.00363217	0.000537561	-0.133297	0.019728	0.140349	0.0207717	-0.184882	0.0273626	0.0205954	0.00304812	0.167882	0.0248465	-0.0113382	0.00167805	0.0160356	0.00237326	-0.260009	0.0384813	0.00477043	0.000706023	-0.0279791	0.00414091	0.0929108	0.0137508	0.117348	0.0173676	0.0410773	0.00607944	-0.16097	0.0238236
	Nickerson	4.58905	0.67918	3.51315	0.519947	2.50663	0.370981	4.24247	0.627885	4.79017	0.708945	4.78181	0.707708	3.97083	0.587682	3.97226	0.587894	4.9085	0.726458	3.30703	0.48944	4.88272	0.722642	3.47225	0.513893	3.36787	0.498445	3.21879	0.476381	3.57259	0.528743	3.95619	0.585516	3.08088	0.45597	4.11767	0.609415	4.42761	0.655286	5.13314	0.759705	4.89572	0.724566	3.10514	0.459561	4.88083	0.722362	5.18423	0.767266
	Ninnis	0.176089	0.0260612	0.24949	0.0369245	0.272317	0.0403029	0.136156	0.0201511	0.22512	0.0333178	0.207451	0.0307027	0.211341	0.0312785	0.263461	0.0389923	0.185837	0.0275039	0.329674	0.0487917	0.245359	0.0363132	0.132324	0.0195839	0.177812	0.0263162	0.17811	0.0263602	0.294712	0.0436174	0.22862	0.0338357	0.169816	0.0251327	0.186333	0.0275773	0.178311	0.0263901	0.223418	0.0330659	0.246969	0.0365514	0.281797	0.0417059	0.188946	0.027964	0.118989	0.0176103
	Nivl	1.79506	0.265669	2.79005	0.412928	1.3799	0.204225	1.87769	0.277899	2.60532	0.385588	2.54576	0.376773	1.64452	0.243388	1.19426	0.17675	1.30414	0.193013	1.60772	0.237943	0.941368	0.139323	1.51295	0.223917	2.72699	0.403594	1.41255	0.209057	2.43225	0.359973	2.37767	0.351896	2.06322	0.305356	1.87932	0.27814	1.42114	0.210328	2.95808	0.437796	1.75714	0.260057	1.77148	0.262179	1.46685	0.217093	1.39666	0.206706
	Noll	0.0371009	0.00549094	0.0442197	0.00654452	0.0542996	0.00803634	0.0407729	0.0060344	0.0486558	0.00720105	0.0374937	0.00554907	0.0397544	0.00588366	0.0539641	0.00798669	0.040238	0.00595523	0.0438239	0.00648594	0.0347802	0.00514747	0.0379323	0.00561398	0.0349867	0.00517803	0.0381146	0.00564096	0.047891	0.00708786	0.0512212	0.00758073	0.0445562	0.00659431	0.0472673	0.00699556	0.0596731	0.00883162	0.0722351	0.0106908	0.0506852	0.00750141	0.045046	0.0066668	0.0404952	0.00599329	0.0378889	0.00560755
	Nordenskjold	-0.0100328	0.00148485	-0.0149505	0.00221267	-0.0219894	0.00325444	-0.0177713	0.00263015	0.00505119	0.000747576	-0.0539794	0.00798894	0.0121679	0.00180086	-0.0102572	0.00151807	-0.0301164	0.00445723	-0.0444072	0.00657227	-0.0522358	0.0077309	-0.0260663	0.00385781	-0.0601357	0.00890009	-0.00965258	0.00142858	-0.0245697	0.00363632	0.00274957	0.000406937	-0.0201971	0.00298917	-0.0526465	0.00779168	0.00571563	0.000845913	-0.0333393	0.00493422	-0.0341516	0.00505444	0.0123935	0.00183424	-0.0324735	0.00480607	-0.0549855	0.00813786
	Parker	0.020342	0.00301062	0.0367934	0.00544543	0.0213596	0.00316123	0.0284216	0.0042064	0.026834	0.00397143	0.0308901	0.00457174	0.0382136	0.00565562	0.032936	0.00487453	0.027962	0.00413837	0.0248145	0.00367255	0.0195051	0.00288675	0.0359509	0.00532073	0.0121586	0.00179947	0.0220893	0.00326921	0.0409355	0.00605846	0.0248819	0.00368252	0.0268387	0.00397213	0.0233854	0.00346104	0.0143428	0.00212274	0.0210891	0.00312118	0.0220889	0.00326916	0.0195994	0.00290071	0.0173865	0.0025732	0.0112504	0.00166506
	Perkins	0.00383776	0.000567988	0.0034417	0.000509371	0.00222027	0.0003286	0.00404838	0.00059916	0.00566469	0.000838374	0.00700126	0.00103619	0.00433238	0.000641192	0.00539158	0.000797954	0.00673696	0.00099707	0.0034813	0.000515232	0.00804067	0.00119002	0.00546364	0.000808619	0.00394686	0.000584135	0.0018728	0.000277175	0.00246655	0.000365049	0.0026061	0.000385703	0.00139345	0.000206231	0.00239707	0.000354766	0.00294445	0.000435779	0.00451917	0.000668838	0.00319339	0.000472622	0.00271132	0.000401275	0.00391941	0.000580073	0.00644696	0.000954149
	Philbin_Inlet	0.100065	0.0148097	0.177053	0.0262039	0.119475	0.0176822	0.158685	0.0234853	0.149185	0.0220794	0.123003	0.0182044	0.111678	0.0165284	0.106453	0.0157551	0.159009	0.0235334	0.126976	0.0187925	0.115776	0.0171348	0.138807	0.0205434	0.100434	0.0148642	0.097627	0.0144488	0.126881	0.0187784	0.135957	0.0201216	0.105501	0.0156142	0.125658	0.0185974	0.120466	0.017829	0.125679	0.0186006	0.123897	0.0183367	0.0946005	0.0140009	0.143269	0.0212038	0.147364	0.0218098
	Pine_Island	3.2359	0.478913	4.42397	0.654748	2.98126	0.441226	4.90052	0.725276	3.83325	0.567322	3.5988	0.532623	3.41088	0.50481	4.50413	0.666611	5.11417	0.756898	3.94617	0.584034	3.8619	0.571561	4.24648	0.62848	2.8576	0.422925	3.44292	0.509552	2.80934	0.415782	3.2303	0.478084	3.59797	0.5325	3.301	0.488549	3.6649	0.542405	4.01792	0.594652	3.70192	0.547883	1.98751	0.294152	4.20712	0.622654	3.68558	0.545466
	Porter	0.0340064	0.00503295	0.0397339	0.00588061	0.032723	0.004843	0.0293771	0.00434782	0.0220113	0.00325768	0.0295992	0.00438068	0.0403064	0.00596535	0.0368717	0.00545701	0.0398529	0.00589823	0.0194805	0.00288312	0.0289257	0.004281	0.0334597	0.00495203	0.0522777	0.0077371	0.0365291	0.0054063	0.0577595	0.0085484	0.0253628	0.00375369	0.02979	0.00440893	0.0321209	0.0047539	0.0448916	0.00664396	0.0357482	0.00529073	0.0425089	0.00629132	0.0397453	0.00588231	0.0362974	0.00537202	0.0176547	0.00261289
	Pourquoi_Pas	0.12062	0.0178517	0.113257	0.016762	0.0984785	0.0145748	0.117913	0.0174511	0.11571	0.0171251	0.154208	0.0228228	0.123279	0.0182452	0.155484	0.0230117	0.116248	0.0172047	0.157682	0.023337	0.11512	0.0170377	0.123491	0.0182766	0.155004	0.0229406	0.130116	0.0192571	0.109034	0.016137	0.209204	0.0309622	0.136537	0.0202075	0.170443	0.0252256	0.185787	0.0274964	0.187531	0.0277546	0.158382	0.0234405	0.212444	0.0314418	0.141212	0.0208994	0.13835	0.0204758
	Prince_Harald	4.69598	0.695005	4.58591	0.678715	5.16456	0.764355	3.58089	0.529972	3.19157	0.472353	4.68129	0.69283	3.52336	0.521457	4.21329	0.623568	5.27823	0.781178	3.39685	0.502734	3.19357	0.472648	3.94331	0.583611	5.72042	0.846622	3.5182	0.520693	6.53784	0.967601	4.32606	0.640257	3.64106	0.538877	4.51667	0.668468	4.52105	0.669116	4.86004	0.719287	4.04758	0.599042	3.99997	0.591996	3.97483	0.588275	3.12387	0.462333
	Publications	0.58606	0.0867369	0.509564	0.0754155	0.69584	0.102984	0.654427	0.0968551	0.317504	0.0469907	0.878745	0.130054	0.59262	0.0877078	0.350626	0.0518926	0.249383	0.0369087	0.104815	0.0155126	0.265914	0.0393552	0.270067	0.0399699	0.453373	0.0670992	0.356214	0.0527197	0.650736	0.0963089	0.456844	0.0676129	0.456306	0.0675333	0.422295	0.0624996	0.339026	0.0501759	0.42632	0.0630954	0.429533	0.0635709	0.369772	0.0547262	0.498991	0.0738507	0.690332	0.102169
	Quar	0.462914	0.0685112	0.444445	0.0657778	0.52949	0.0783645	0.437146	0.0646977	0.366239	0.0542033	0.790001	0.11692	0.425971	0.0630438	0.307274	0.0454765	0.371715	0.0550138	0.542728	0.0803238	0.371126	0.0549266	0.598819	0.0886252	0.582339	0.0861862	0.67921	0.100523	0.605915	0.0896755	0.55861	0.0826742	0.618408	0.0915243	0.427506	0.0632709	0.388574	0.057509	0.576653	0.0853446	0.444382	0.0657686	0.742728	0.109924	0.502223	0.074329	0.581045	0.0859946
	Quatermain_Point	0.00977052	0.00144604	0.0103838	0.0015368	0.00819146	0.00121234	0.00877631	0.00129889	0.0089042	0.00131782	0.00845557	0.00125142	0.00963456	0.00142592	0.0111678	0.00165283	0.0094721	0.00140187	0.00961956	0.0014237	0.00827933	0.00122534	0.00981725	0.00145295	0.00835767	0.00123694	0.00947197	0.00140185	0.00990792	0.00146637	0.00886912	0.00131263	0.0101481	0.00150192	0.0091818	0.00135891	0.00945559	0.00139943	0.00989326	0.0014642	0.0102112	0.00151126	0.00953284	0.00141086	0.0104773	0.00155064	0.00976786	0.00144564
	Rayner_Thyer	0.155634	0.0230338	0.190793	0.0282374	0.192836	0.0285397	0.139624	0.0206643	0.0912034	0.0134981	0.152165	0.0225204	0.244609	0.0362021	0.232191	0.0343642	0.220528	0.0326382	0.0662317	0.00980229	0.151566	0.0224317	0.181292	0.0268313	0.336312	0.0497742	0.204366	0.0302461	0.428172	0.0633694	0.123172	0.0182295	0.0887302	0.0131321	0.16673	0.024676	0.301773	0.0446624	0.225714	0.0334057	0.280415	0.0415015	0.273059	0.0404127	0.243465	0.0360328	0.0848244	0.012554
	Rennick	0.270182	0.0399869	0.189284	0.0280141	0.513697	0.0760272	0.322594	0.0477439	0.436873	0.0646572	0.114342	0.0169226	0.221382	0.0327645	0.31799	0.0470626	-0.018693	0.00276656	0.029004	0.00429259	-0.0193564	0.00286474	0.0634502	0.00939063	0.196474	0.0290781	-0.0658069	0.00973942	-0.113222	0.0167569	0.314398	0.0465309	0.167668	0.0248149	-0.11866	0.0175617	0.481294	0.0712315	0.591703	0.087572	0.451824	0.0668699	0.356654	0.0527848	0.236978	0.0350727	-0.14739	0.0218137
	Richter	0.0879552	0.0130174	0.107872	0.0159651	0.0550087	0.00814128	0.119765	0.0177252	0.094442	0.0139774	0.135417	0.0200418	0.108988	0.0161302	0.0859828	0.0127255	0.0851598	0.0126036	0.0847399	0.0125415	0.114685	0.0169734	0.0854614	0.0126483	0.061287	0.00907048	0.0806138	0.0119308	0.124524	0.0184295	0.103181	0.0152708	0.0898963	0.0133047	0.0947141	0.0140177	0.0893441	0.0132229	0.0931	0.0137788	0.119115	0.017629	0.0636707	0.00942326	0.0920302	0.0136205	0.0868884	0.0128595
	Riiser_Larsen	11.1226	1.64614	9.07208	1.34267	13.4714	1.99376	10.8631	1.60773	10.8093	1.59977	16.5646	2.45156	11.2913	1.67112	10.3955	1.53853	10.6922	1.58245	15.8463	2.34525	10.2137	1.51163	14.5574	2.1545	12.1126	1.79267	17.2939	2.5595	12.6413	1.87091	13.2325	1.95841	14.7675	2.1856	10.5843	1.56648	10.3352	1.5296	11.3	1.6724	11.9748	1.77227	16.9424	2.50748	12.2548	1.81371	9.53158	1.41067
	Ronne	86.2187	12.7604	62.639	9.27057	81.6155	12.0791	84.597	12.5204	67.5129	9.99191	72.7634	10.769	77.2147	11.4278	80.7705	11.954	76.0267	11.2519	76.9527	11.389	69.0558	10.2203	79.6686	11.791	57.1783	8.46239	73.6172	10.8953	66.6392	9.8626	74.8647	11.08	75.6852	11.2014	79.7164	11.798	75.5575	11.1825	85.0959	12.5942	82.8796	12.2662	92.9475	13.7562	74.7823	11.0678	64.1192	9.48964
	Rose_Point	0.011254	0.0016656	0.0124413	0.00184131	0.00680369	0.00100695	0.0110604	0.00163694	0.0119636	0.00177061	0.011776	0.00174285	0.00989504	0.00146447	0.00952032	0.00140901	0.0127356	0.00188487	0.00950038	0.00140606	0.0131956	0.00195295	0.0100735	0.00149088	0.00737351	0.00109128	0.00722717	0.00106962	0.00919881	0.00136142	0.00992044	0.00146823	0.0087223	0.0012909	0.00994932	0.0014725	0.0103847	0.00153693	0.0130121	0.00192578	0.0111177	0.00164543	0.008793	0.00130136	0.0128088	0.0018957	0.0175678	0.00260004
	Ross_East	26.7941	3.96552	36.8096	5.44781	20.1252	2.97853	35.1145	5.19695	28.5579	4.22657	29.6076	4.38193	36.8814	5.45844	23.1844	3.43129	25.8839	3.83082	33.2725	4.92433	24.7595	3.6644	29.976	4.43644	22.5692	3.34024	23.0797	3.4158	42.8014	6.33461	35.1484	5.20196	35.5037	5.25455	30.8577	4.56694	29.9069	4.42622	25.3586	3.75308	42.6608	6.3138	23.5656	3.48771	36.9716	5.47179	38.0298	5.62842
	Ross_West	41.5647	6.15158	39.2406	5.80761	21.0655	3.1177	33.6466	4.9797	29.6602	4.38972	42.2416	6.25176	42.7824	6.33179	31.283	4.62988	31.5254	4.66576	33.959	5.02594	33.1641	4.90829	31.4399	4.65311	27.0765	4.00732	23.6992	3.50749	42.6857	6.31749	38.9303	5.76168	33.7878	5.0006	32.3499	4.78779	36.7184	5.43432	36.5371	5.40749	45.1923	6.68847	26.5306	3.92652	40.7954	6.03771	46.1759	6.83404
	Rund_Bay	0.0489354	0.00724245	0.0531233	0.00786225	0.061117	0.00904531	0.0573364	0.00848579	0.00733826	0.00108606	0.00571458	0.000845759	0.0106904	0.00158218	0.00964162	0.00142696	0.0111778	0.00165432	0.00451077	0.000667594	0.00632143	0.000935571	0.00799561	0.00118335	0.0183716	0.002719	0.00611899	0.000905611	0.0129875	0.00192215	0.00993129	0.00146983	0.0101778	0.00150632	0.00907979	0.00134381	0.00874046	0.00129359	0.00899465	0.00133121	0.00694281	0.00102754	0.0112415	0.00166375	0.0126953	0.00187891	0.0108751	0.00160952
	Rydberg_Peninsula_1	0.00842705	0.0012472	0.0102858	0.0015223	0.0091579	0.00135537	0.012973	0.00192	0.00910484	0.00134752	0.0117033	0.0017321	0.00908707	0.00134489	0.0105641	0.00156349	0.0100113	0.00148168	0.0120367	0.00178144	0.00929272	0.00137532	0.0134209	0.00198629	0.00863782	0.0012784	0.011517	0.00170452	0.0108399	0.0016043	0.0103326	0.00152922	0.00886906	0.00131262	0.0112052	0.00165837	0.0104349	0.00154437	0.0113139	0.00167446	0.0124716	0.0018458	0.00817184	0.00120943	0.0104739	0.00155014	0.0100476	0.00148704
	Rydberg_Peninsula_2	0.00366321	0.000542155	0.0041616	0.000615917	0.0052197	0.000772515	0.00731514	0.00108264	0.00466737	0.000690771	0.00608214	0.000900157	0.00485592	0.000718676	0.00517015	0.000765183	0.00496573	0.000734928	0.00591378	0.000875239	0.00505962	0.000748824	0.00704993	0.00104339	0.00467578	0.000692015	0.00573933	0.000849421	0.0059521	0.000880912	0.00577198	0.000854253	0.00445638	0.000659544	0.00639924	0.000947087	0.00551384	0.000816048	0.00592759	0.000877283	0.0069251	0.00102492	0.00485091	0.000717934	0.00519993	0.00076959	0.00474523	0.000702295
	Sandford	-0.00500728	0.000741078	-0.00760592	0.00112568	-0.00996836	0.00147532	0.000295922	4.37965e-05	-0.00708264	0.00104823	-0.00448608	0.00066394	-0.00946488	0.0014008	-0.0070819	0.00104812	-0.00854456	0.00126459	-0.0104335	0.00154416	-0.00859908	0.00127266	-0.00580901	0.000859734	-0.00273169	0.00040429	-0.00799837	0.00118376	-0.00737805	0.00109195	-0.00440388	0.000651775	-0.00603528	0.000893222	-0.00648716	0.0009601	-0.00407564	0.000603194	-0.00471652	0.000698045	-0.0083878	0.00124139	-0.00709935	0.0010507	0.00283968	0.000420273	0.00785138	0.001162
	Shackleton	12.6895	1.87804	15.2312	2.25422	13.3423	1.97466	15.9998	2.36798	13.9603	2.06613	18.5344	2.74309	18.1726	2.68955	15.4398	2.28509	13.4311	1.9878	11.9016	1.76144	18.7244	2.7712	14.7977	2.19005	20.095	2.97405	15.8951	2.35248	17.2903	2.55897	14.9787	2.21685	11.3446	1.67901	9.84618	1.45723	16.9	2.50121	13.252	1.9613	12.522	1.85326	14.5782	2.15757	12.6792	1.87653	14.2749	2.11268
	Shirase	0.168507	0.024939	0.188671	0.0279233	0.1946	0.0288007	0.130324	0.019288	0.126044	0.0186545	0.181401	0.0268473	0.194086	0.0287247	0.208034	0.0307891	0.272981	0.0404013	0.174147	0.0257737	0.188349	0.0278757	0.173463	0.0256726	0.331981	0.0491332	0.208052	0.0307917	0.477879	0.0707261	0.216083	0.0319804	0.210676	0.03118	0.221482	0.0327794	0.261378	0.038684	0.292981	0.0433612	0.301429	0.0446115	0.275084	0.0407124	0.270924	0.0400968	0.145979	0.0216049
	Skallen	-0.0150435	0.00222644	-0.00746752	0.00110519	-0.00126294	0.000186915	-0.00936553	0.0013861	-0.00686609	0.00101618	-0.0163629	0.00242171	-0.0190197	0.00281492	-0.0190989	0.00282663	-0.00603739	0.000893533	-0.0112713	0.00166815	-0.0230607	0.00341299	-0.0291121	0.00430859	-0.0202706	0.00300005	-0.0058316	0.000863077	-0.00189682	0.000280729	-0.012402	0.0018355	-0.0256532	0.00379667	-0.0277927	0.00411332	-0.0264389	0.00391296	-0.0268183	0.00396911	-0.0113233	0.00167585	-0.0135512	0.00200557	-0.0179591	0.00265795	-0.0139717	0.00206781
	Slava	0.220859	0.0326871	0.267289	0.0395588	0.299339	0.0443022	0.17534	0.0259504	0.233422	0.0345464	0.194852	0.0288381	0.211908	0.0313624	0.278654	0.0412409	0.210571	0.0311646	0.291539	0.0431478	0.202611	0.0299865	0.19842	0.0293661	0.202787	0.0300124	0.242149	0.0358381	0.280855	0.0415665	0.27261	0.0403463	0.197714	0.0292616	0.224196	0.033181	0.292098	0.0432305	0.357191	0.0528643	0.356342	0.0527385	0.31953	0.0472904	0.309062	0.0457412	0.192967	0.0285591
	Smith_Inlet	0.0616258	0.00912061	0.0447249	0.00661928	0.0533259	0.00789223	0.0540819	0.00800412	0.0648059	0.00959127	0.0488217	0.00722561	0.0591094	0.00874819	0.0571507	0.0084583	0.0497041	0.00735621	0.0578695	0.00856468	0.0417638	0.00618105	0.0524228	0.00775857	0.0493519	0.00730408	0.0510867	0.00756083	0.0575557	0.00851825	0.049123	0.00727021	0.0470342	0.00696106	0.0482374	0.00713914	0.0656595	0.00971761	0.0625712	0.00926054	0.0742916	0.0109952	0.0546268	0.00808477	0.0576838	0.0085372	0.0509734	0.00754406
	Sorsdal	-0.0429651	0.00635883	-0.0565601	0.00837089	-0.0475904	0.00704338	-0.0328958	0.00486857	-0.0562607	0.00832658	-0.0483032	0.00714887	-0.0564437	0.00835367	-0.0664276	0.00983129	-0.0785327	0.0116228	-0.0784204	0.0116062	-0.057177	0.00846219	-0.0480954	0.00711812	-0.0275764	0.0040813	-0.0618295	0.00915076	-0.0370798	0.00548782	-0.0344309	0.00509577	-0.0521346	0.00771592	-0.0627355	0.00928486	-0.0455089	0.00673532	-0.0350819	0.00519213	-0.05457	0.00807636	-0.0539819	0.00798932	-0.0582445	0.00862019	-0.076609	0.0113381
	Stange	4.82633	0.714298	5.56034	0.822931	4.99905	0.73986	7.09505	1.05007	5.42618	0.803075	6.36854	0.942545	5.19871	0.769408	6.22548	0.921371	5.81786	0.861043	6.80285	1.00682	4.93413	0.730251	6.57238	0.972712	4.16016	0.615704	6.15763	0.91133	5.35132	0.791995	5.13978	0.760687	4.96869	0.735367	5.93735	0.878728	5.97067	0.883659	6.50895	0.963325	6.96438	1.03073	4.7466	0.702497	5.72141	0.846769	5.70892	0.844919
	Sulzberger	7.49683	1.10953	6.98465	1.03373	4.35995	0.645273	7.60462	1.12548	8.14475	1.20542	9.44704	1.39816	7.17352	1.06168	6.72461	0.995242	7.39566	1.09456	5.98496	0.885774	8.51676	1.26048	6.08446	0.9005	5.32146	0.787576	6.4116	0.948917	6.46547	0.95689	7.59788	1.12449	5.67242	0.839518	7.5315	1.11466	7.96079	1.1782	7.76477	1.14919	8.67041	1.28322	5.16907	0.765023	7.62777	1.12891	7.20484	1.06632
	Suter	0.00462391	0.000684338	0.00692696	0.00102519	0.00449349	0.000665037	0.00550062	0.000814091	0.0092697	0.00137192	0.0146596	0.00216961	0.0181767	0.00269015	0.0147866	0.00218842	0.012818	0.00189706	0.0123846	0.00183292	0.0107225	0.00158693	0.0148239	0.00219393	0.00670877	0.000992898	0.00919729	0.0013612	0.0160454	0.00237472	0.0109166	0.00161566	0.0108636	0.00160781	0.00988179	0.0014625	0.009372	0.00138706	0.013421	0.00198631	0.0134335	0.00198816	0.0110028	0.00162841	0.0140468	0.00207893	0.0105344	0.00155909
	Suvorov	0.163081	0.024136	0.148977	0.0220486	0.181067	0.0267979	0.142593	0.0211038	0.189816	0.0280928	0.125891	0.0186319	0.149647	0.0221478	0.22707	0.0336064	0.149582	0.0221382	0.174768	0.0258657	0.124019	0.0183548	0.153163	0.0226681	0.139036	0.0205774	0.119764	0.0177251	0.141291	0.0209111	0.129585	0.0191786	0.137913	0.0204111	0.141973	0.021012	0.156874	0.0232174	0.205738	0.0304492	0.207469	0.0307055	0.159154	0.0235547	0.124145	0.0183735	0.114861	0.0169995
	Swinburne	0.772512	0.114332	0.852925	0.126233	0.439848	0.0650975	1.0106	0.149569	0.864314	0.127918	1.14358	0.16925	0.85842	0.127046	0.764926	0.113209	0.770508	0.114035	0.768193	0.113693	1.04526	0.154698	0.74527	0.1103	0.548976	0.0812485	0.795445	0.117726	1.04468	0.154613	0.938386	0.138881	0.818664	0.121162	0.804632	0.119086	0.746777	0.110523	0.771115	0.114125	0.928241	0.13738	0.483679	0.0715846	0.807408	0.119496	0.689358	0.102025
	Telen	-0.0132747	0.00196466	-0.0103644	0.00153393	-0.00876228	0.00129682	-0.00401957	0.000594896	-0.0108634	0.00160778	-0.00751758	0.0011126	-0.00995525	0.00147338	-0.00880908	0.00130374	-0.0118442	0.00175294	-0.0123346	0.00182552	-0.0104208	0.00154228	-0.0150378	0.00222559	-0.00937928	0.00138813	-0.010444	0.00154571	-0.00971962	0.0014385	-0.0056302	0.00083327	-0.0130427	0.00193033	-0.0136137	0.00201482	-0.01283	0.00189884	-0.0131388	0.00194455	-0.014278	0.00211314	-0.0192679	0.00285165	-0.00834569	0.00123516	-0.00792872	0.00117345
	Thomson	0.0625526	0.00925779	0.0703495	0.0104117	0.0587623	0.00869682	0.0825516	0.0122176	0.0535426	0.0079243	0.0778068	0.0115154	0.0632414	0.00935973	0.074112	0.0109686	0.0666815	0.00986886	0.0811024	0.0120032	0.0625602	0.0092589	0.0940593	0.0139208	0.0507774	0.00751506	0.0811686	0.012013	0.0542469	0.00802854	0.0581116	0.00860052	0.0455354	0.00673925	0.0569681	0.00843128	0.0547648	0.00810519	0.0639038	0.00945776	0.0728489	0.0107816	0.0489901	0.00725054	0.0627651	0.00928924	0.0680993	0.0100787
	Thwaites	5.33431	0.789478	8.57486	1.26908	5.17466	0.765849	9.05687	1.34042	7.04232	1.04226	5.41203	0.80098	5.86029	0.867323	6.10471	0.903497	8.34607	1.23522	5.80565	0.859237	5.52315	0.817426	6.86539	1.01608	5.27265	0.780353	5.12617	0.758673	5.11107	0.756439	4.05482	0.600113	2.71353	0.401603	2.69724	0.399192	2.58562	0.382672	2.71978	0.402528	2.27736	0.337049	1.33767	0.197975	3.08144	0.456053	2.74132	0.405715
	Tinker	0.0125378	0.0018556	0.0163145	0.00241455	0.0138968	0.00205673	0.00960093	0.00142094	0.0131024	0.00193916	0.0121578	0.00179935	0.0170747	0.00252705	0.0173309	0.00256498	0.0145464	0.00215287	0.0119449	0.00176785	0.00935296	0.00138424	0.0146889	0.00217396	0.00554963	0.000821345	0.0148358	0.00219569	0.0110966	0.0016423	0.00402047	0.000595029	0.0158309	0.00234297	0.00828385	0.00122601	0.0138651	0.00205204	0.0143655	0.0021261	0.014183	0.00209909	0.0164358	0.00243251	0.0163123	0.00241423	0.0140961	0.00208623
	Totten	5.74933	0.850901	5.96857	0.883348	3.52594	0.521839	5.78572	0.856287	8.66961	1.2831	6.47496	0.958293	5.63395	0.833825	6.28616	0.930351	6.30231	0.932743	5.97021	0.883592	5.4665	0.809042	6.71392	0.99366	8.13749	1.20435	4.78691	0.708463	4.49602	0.665411	5.9748	0.88427	4.82038	0.713416	5.15146	0.762417	5.79457	0.857597	5.60856	0.830067	4.82276	0.713768	4.65211	0.688513	4.89998	0.725196	4.93635	0.73058
	Tracy_Tremenchus	-0.849734	0.125761	-0.300909	0.0445346	-0.432415	0.0639974	-0.332444	0.0492018	-0.369894	0.0547444	-0.0229232	0.00339263	-0.642909	0.0951506	-0.388703	0.0575281	-0.925569	0.136984	-1.01355	0.150005	-0.808328	0.119632	-0.566611	0.0838585	0.470896	0.0696926	-0.0915154	0.0135443	-0.493413	0.0730252	0.0133094	0.00196979	-0.480511	0.0711156	-0.819135	0.121232	-0.706588	0.104575	-0.0775821	0.0114822	-0.501966	0.074291	-0.518722	0.0767709	-0.422203	0.0624861	-0.581581	0.086074
	Tucker	0.123318	0.0182511	0.124663	0.0184501	0.109053	0.0161398	0.125401	0.0185593	0.128181	0.0189709	0.11036	0.0163333	0.125808	0.0186196	0.143799	0.0212822	0.112643	0.0166711	0.113658	0.0168213	0.0912405	0.0135036	0.11479	0.0169889	0.0895461	0.0132528	0.112007	0.0165771	0.111075	0.0164391	0.103238	0.0152792	0.115387	0.0170773	0.102177	0.0151222	0.121582	0.0179941	0.126978	0.0187927	0.122374	0.0181114	0.108227	0.0160176	0.158248	0.0234208	0.139363	0.0206257
	Underwood	0.0414234	0.00613066	0.0802447	0.0118762	0.0150316	0.00222467	0.0824216	0.0121984	0.144871	0.0214408	0.111096	0.0164422	0.0680879	0.010077	0.118925	0.0176009	0.0988376	0.014628	0.0709612	0.0105023	0.0954489	0.0141264	0.0994376	0.0147168	0.213499	0.0315979	0.0650073	0.00962108	0.0671838	0.00994321	0.0711485	0.01053	0.065383	0.00967669	0.0608416	0.00900455	0.123186	0.0182316	0.0979445	0.0144958	0.0484071	0.00716425	0.055856	0.00826669	0.0725185	0.0107327	0.107991	0.0159827
	Utsikkar	-0.0203628	0.00301369	-0.0257791	0.00381531	-0.00634019	0.000938349	-0.00649983	0.000961974	-0.0308528	0.00456622	-0.0109934	0.00162702	-0.019598	0.0029005	-0.00647712	0.000958614	-0.0127464	0.00188647	-0.0353005	0.00522448	-0.00541681	0.000801688	-0.0135672	0.00200794	0.00627082	0.000928081	-0.00889111	0.00131588	0.00823013	0.00121806	-0.00400345	0.000592511	-0.00435248	0.000644167	-0.0031299	0.000463226	-0.0111414	0.00164893	0.0132612	0.00196265	-0.0250617	0.00370914	-0.0155782	0.00230557	-0.0200066	0.00296098	-0.00322537	0.000477354
	Venable	2.41856	0.357947	3.71377	0.549638	3.17146	0.469377	4.55848	0.674655	3.09284	0.457741	3.36148	0.497499	2.9633	0.438568	3.55621	0.526319	3.48872	0.51633	3.87772	0.573903	3.49803	0.517708	4.38924	0.649608	2.96434	0.438722	3.94248	0.583487	3.78484	0.560156	3.4778	0.514714	3.23715	0.479098	3.69918	0.547478	3.28821	0.486655	3.65666	0.541186	4.31015	0.637902	2.62964	0.389187	4.11343	0.608788	3.82975	0.566803
	Verdi	0.140261	0.0207586	0.156123	0.0231062	0.129781	0.0192076	0.150879	0.0223301	0.125793	0.0186174	0.13621	0.020159	0.116386	0.0172252	0.149307	0.0220974	0.126123	0.0186661	0.145102	0.0214751	0.0982641	0.0145431	0.132553	0.0196178	0.086564	0.0128115	0.111669	0.016527	0.0912465	0.0135045	0.0817783	0.0121032	0.0903021	0.0133647	0.101214	0.0149796	0.102409	0.0151565	0.134896	0.0199646	0.116341	0.0172185	0.0758299	0.0112228	0.0934165	0.0138256	0.0995622	0.0147352
	Vigrid	0.593142	0.0877849	0.862971	0.12772	0.485222	0.0718129	0.52459	0.0776392	0.779467	0.115361	0.756262	0.111927	0.534704	0.0791362	0.366306	0.0542133	0.433947	0.0642242	0.401144	0.0593693	0.277445	0.0410619	0.516295	0.0764117	0.662603	0.0980652	0.325811	0.04822	0.54782	0.0810773	0.575393	0.0851582	0.484967	0.0717752	0.519876	0.0769416	0.361962	0.0535704	0.701503	0.103822	0.446797	0.066126	0.494523	0.0731894	0.365429	0.0540835	0.360421	0.0533423
	Vincennes_Bay	-0.56693	0.0839056	-0.522644	0.0773513	-0.520657	0.0770573	-0.414846	0.0613972	-0.297063	0.0439653	-0.211912	0.031363	-0.615995	0.0911673	-0.419052	0.0620197	-0.593219	0.0877964	-0.656957	0.0972297	-0.515144	0.0762413	-0.557931	0.0825738	0.133319	0.0197312	-0.327246	0.0484324	-0.711963	0.105371	-0.343411	0.0508249	-0.647973	0.0959	-0.657883	0.0973668	-0.614052	0.0908797	-0.250606	0.0370897	-0.804385	0.119049	-0.613169	0.090749	-0.63378	0.0937994	-0.430565	0.0637237
	Voyeykov	0.232508	0.0344111	0.212113	0.0313927	0.0656666	0.00971865	0.496007	0.0734091	0.314351	0.0465239	0.230269	0.0340798	0.274268	0.0405917	0.274201	0.0405817	0.163356	0.0241766	0.191089	0.0282812	0.149757	0.022164	0.217476	0.0321865	0.327542	0.0484762	0.132483	0.0196075	0.0942568	0.01395	0.278125	0.0411625	0.11427	0.016912	0.105187	0.0155676	0.161095	0.0238421	0.218082	0.0322761	0.124455	0.0184194	0.16151	0.0239034	0.208274	0.0308246	0.256279	0.0379294
	Walgreen_Coast_1	0.0470663	0.00696581	0.0475638	0.00703944	0.0404914	0.00599273	0.0600724	0.00889071	0.0481745	0.00712983	0.0508106	0.00751997	0.0284715	0.00421379	0.0396076	0.00586193	0.0498607	0.00737938	0.0389418	0.00576338	0.0391124	0.00578864	0.0385313	0.00570263	0.026834	0.00397143	0.0480477	0.00711106	0.0326863	0.00483757	0.0411832	0.00609512	0.0257936	0.00381745	0.025133	0.00371968	0.0446147	0.00660297	0.0630526	0.00933179	0.0537878	0.00796059	0.033601	0.00497295	0.0527588	0.0078083	0.0526405	0.0077908
	Walgreen_Coast_2	0.0114856	0.00169987	0.0105098	0.00155545	0.0101636	0.00150421	0.013836	0.00204774	0.0114313	0.00169183	0.0116311	0.0017214	0.0104572	0.00154767	0.0127845	0.00189211	0.0153905	0.0022778	0.0121325	0.00179561	0.0129618	0.00191834	0.0130051	0.00192476	0.00856472	0.00126758	0.0114192	0.00169004	0.00644492	0.000953848	0.00845393	0.00125118	0.00875863	0.00129628	0.0116709	0.00172729	0.00962416	0.00142438	0.0110905	0.00164139	0.00995574	0.00147345	0.00700925	0.00103737	0.00968106	0.0014328	0.00912746	0.00135086
	Watt_Bay	0.0291962	0.00432104	0.047785	0.00707218	0.0517384	0.00765728	0.0225124	0.00333183	0.0370813	0.00548803	0.0367345	0.00543671	0.0323421	0.00478664	0.045212	0.00669137	0.0244711	0.00362173	0.0434048	0.00642392	0.037873	0.0056052	0.0188883	0.00279546	0.0353119	0.00522617	0.0279562	0.00413752	0.043802	0.0064827	0.041865	0.00619603	0.028083	0.00415628	0.0353041	0.00522501	0.0273814	0.00405245	0.03486	0.00515927	0.0329122	0.00487101	0.052268	0.00773567	0.0539755	0.00798837	0.0487118	0.00720934
	West	6.47151	0.957783	7.20917	1.06696	6.1319	0.907521	6.98281	1.03346	4.41885	0.65399	8.94125	1.32331	7.28584	1.0783	5.53306	0.818893	4.95249	0.732969	4.15274	0.614606	7.05634	1.04434	4.43687	0.656656	8.05238	1.19175	7.43663	1.10062	11.2053	1.65839	6.91394	1.02326	6.70679	0.992604	6.08336	0.900337	5.72286	0.846983	6.54546	0.968729	8.22724	1.21763	6.49885	0.961829	5.06889	0.750196	8.10583	1.19966
	Whittle	0.130059	0.0192487	0.133646	0.0197796	0.0775429	0.0114763	0.131725	0.0194953	0.202341	0.0299464	0.136272	0.0201682	0.118337	0.0175139	0.136867	0.0202564	0.14777	0.02187	0.15366	0.0227416	0.13165	0.0194842	0.139151	0.0205943	0.17428	0.0257935	0.106221	0.0157207	0.105491	0.0156127	0.128285	0.0189861	0.130366	0.0192942	0.119585	0.0176985	0.135627	0.0200728	0.144438	0.0213768	0.110505	0.0163547	0.122531	0.0181346	0.100245	0.0148363	0.0823422	0.0121867
	Wilkins	8.2539	1.22158	9.73872	1.44133	8.34213	1.23464	8.18275	1.21105	8.56425	1.26751	7.87547	1.16557	6.40246	0.947564	11.1186	1.64556	8.8043	1.30304	9.82789	1.45453	5.65974	0.837642	7.02899	1.04029	5.42887	0.803472	6.15582	0.911062	5.14375	0.761276	4.90111	0.725365	6.14674	0.909717	6.5539	0.969978	7.17813	1.06236	11.5346	1.70713	8.42241	1.24652	5.03607	0.745338	7.61516	1.12704	6.87229	1.0171
	Wilma_Robert_Downer	0.360797	0.053398	0.372029	0.0550603	0.402996	0.0596434	0.368791	0.0545811	0.161999	0.0239759	0.250609	0.0370901	0.388698	0.0575273	0.357448	0.0529023	0.369952	0.0547529	0.20732	0.0306833	0.301925	0.0446849	0.281313	0.0416344	0.52525	0.077737	0.29379	0.0434809	0.461087	0.0682409	0.36369	0.053826	0.433655	0.0641809	0.337356	0.0499287	0.332884	0.0492668	0.322806	0.0477753	0.304642	0.045087	0.463841	0.0686485	0.373124	0.0552223	0.300132	0.0444196
	Withrow	0.277981	0.0411412	0.29236	0.0432692	0.156061	0.023097	0.302002	0.0446963	0.261623	0.0387202	0.366589	0.0542552	0.299404	0.0443117	0.249858	0.036979	0.256757	0.038	0.232469	0.0344054	0.327721	0.0485027	0.251606	0.0372377	0.210786	0.0311963	0.21194	0.0313671	0.33518	0.0496066	0.292858	0.0433431	0.272481	0.0403271	0.292178	0.0432424	0.315424	0.0466828	0.321424	0.0475707	0.377717	0.0559021	0.202635	0.02999	0.326911	0.0483828	0.309557	0.0458145
	Wordie	1.359	0.201133	1.66702	0.246719	1.30631	0.193333	1.22964	0.181987	0.797843	0.118081	0.857411	0.126897	0.822549	0.121737	1.17635	0.1741	0.92641	0.137109	1.07741	0.159457	0.450032	0.0666048	0.197483	0.0292275	0.127232	0.0188304	0.147344	0.0218069	0.1164	0.0172271	0.216613	0.0320588	0.167009	0.0247173	0.173512	0.0256797	0.166477	0.0246385	0.35474	0.0525016	0.26592	0.0393562	0.240923	0.0356566	0.132675	0.0196358	0.0928771	0.0137458
	Wylde	0.0106554	0.001577	0.0153544	0.00227245	0.0108405	0.00160439	0.0127771	0.00189101	0.0244898	0.00362449	0.0358401	0.00530434	0.0430379	0.00636962	0.0397008	0.00587571	0.0320428	0.00474233	0.0319046	0.00472188	0.0277173	0.00410216	0.0391955	0.00580094	0.0182182	0.00269629	0.0170603	0.00252492	0.0299174	0.00442778	0.02038	0.00301625	0.0213343	0.00315747	0.0181365	0.0026842	0.0178706	0.00264485	0.02396	0.00354609	0.0234624	0.00347244	0.0230363	0.00340937	0.0236052	0.00349358	0.0189147	0.00279938
	Zelee	-0.00379434	0.000561562	-0.000112229	1.66099e-05	-0.00145026	0.000214639	-0.00161005	0.000238287	-0.00212118	0.000313935	-0.00195038	0.000288657	-0.00398525	0.000589817	0.00266905	0.00039502	-0.00129938	0.000192308	-0.000954421	0.000141254	-0.00557698	0.000825393	-0.00489918	0.000725078	-0.00312406	0.00046236	-0.000832833	0.000123259	-0.000646631	9.57014e-05	0.0023492	0.000347682	-0.00962443	0.00142442	-0.00597001	0.000883561	-0.00213657	0.000316213	-0.00433379	0.0006414	-0.0153022	0.00226472	0.000656381	9.71444e-05	0.00682467	0.00101005	0.006242	0.000923816
	Zubchatyy	0.0690535	0.0102199	0.058999	0.00873185	0.0617635	0.00914099	0.0485088	0.0071793	0.0348861	0.00516314	0.032469	0.00480541	0.0674291	0.00997951	0.0580294	0.00858834	0.0506274	0.00749285	0.0209934	0.00310703	0.03828	0.00566544	0.0387855	0.00574026	0.104841	0.0155165	0.0560593	0.00829678	0.0944957	0.0139854	0.027264	0.00403507	0.0092171	0.00136413	0.041018	0.00607067	0.091836	0.0135917	0.0683507	0.0101159	0.0687254	0.0101714	0.0582017	0.00861385	0.096134	0.0142278	0.0363248	0.00537607
	Antarctic Ice Shelves	428.037	17.1912	417.723	15.2517	387.755	15.3918	449.756	17.4739	420.878	15.0682	462.28	16.4342	422.573	16.4801	420.406	16.1339	414.44	16.0079	414.092	16.1654	405.203	15.1963	435.667	16.4993	393.987	13.22	408.241	15.1661	447.516	16.1402	436.093	16.2468	422.839	16.023	421.778	16.334	417.003	15.9824	445.691	17.0882	451.412	17.8844	424.442	17.2793	449.643	16.9841	425.865	15.9883
[truncated: 2 more columns]

## Sheet: CumulativeMassChange
		Cumulative mass change 1997-2021 (Gt)
		1997.5		1998.5		1999.5		2000.5		2001.5		2002.5		2003.5		2004.5		2005.5		2006.5		2007.5		2008.5		2009.5		2010.5		2011.5		2012.5		2013.5		2014.5		2015.5		2016.5		2017.5		2018.5		2019.5		2020.5
	Ice shelf	observed	uncertainty	observed	uncertainty	observed	uncertainty	observed	uncertainty	observed	uncertainty	observed	uncertainty	observed	uncertainty	observed	uncertainty	observed	uncertainty	observed	uncertainty	observed	uncertainty	observed	uncertainty	observed	uncertainty	observed	uncertainty	observed	uncertainty	observed	uncertainty	observed	uncertainty	observed	uncertainty	observed	uncertainty	observed	uncertainty	observed	uncertainty	observed	uncertainty	observed	uncertainty	observed	uncertainty
	Abbot	8.88827	23.0148	17.0037	56.9218	11.5189	58.7482	12.0645	79.0782	0.332059	95.6017	-14.6451	110.203	-18.3369	123.621	-20.4117	135.903	-15.6647	147.385	-15.1367	158.272	-22.7385	168.571	-30.7505	178.522	-36.9319	188.057	-60.5774	197.172	-78.2963	207.283	-81.004	217.962	-93.7262	227.542	-128.549	235.754	-166.075	243.32	-164.671	250.357	-163.931	257.309	-188.937	264.195	-206.863	271.024	-236.411	277.839
	Ainsworth	-0.158873	0.0876348	-0.375363	1.33156	-0.504568	1.33449	0.317622	1.93253	-0.221934	2.39068	0.340237	2.73114	0.915095	3.08455	0.807244	3.41574	1.3166	3.74725	1.49575	4.09284	1.70043	4.43073	1.47883	4.76563	0.0813395	5.01618	0.522011	5.222	0.797361	5.46444	-0.975831	5.66894	-2.04944	5.80383	-1.68651	5.92014	-1.0247	6.06808	-0.421675	6.25969	0.325228	6.48813	1.12342	6.75671	1.46578	7.06021	1.75256	7.3938
	Alison	-1.34518	0.191605	-2.68259	5.43604	-4.05601	5.43938	-7.85384	7.93699	-11.7149	9.87302	-8.9782	11.3776	-12.5605	12.6408	-10.4631	13.7365	-12.6091	15.0542	-13.8464	16.4877	-14.6975	17.8204	-20.7619	18.8223	-30.668	19.3429	-30.7977	19.7508	-34.5936	20.1878	-35.486	20.5759	-36.4872	20.972	-42.0486	21.2623	-40.7392	21.5225	-41.0487	21.844	-41.5499	22.1907	-42.4143	22.5556	-43.3042	22.9215	-44.2697	23.2911
	Amery	23.1176	23.5398	44.733	52.4656	73.2919	58.4033	202.585	81.6745	247.533	103.286	292.376	125.708	320.126	146.731	272.975	165.699	293.12	182.971	330.924	201.985	378.481	221.602	487.914	243.198	551.102	266.791	657.426	291.179	762.09	322.047	824.325	354.792	909.274	387.525	974.39	419.915	1037.02	452.849	1112.58	486.316	1197.08	520.148	1280.18	553.935	1384.56	587.875	1131.94	614.489
	Andreyev	0.899189	0.153435	1.83321	1.28054	2.839	1.29012	1.77025	1.76476	2.85052	2.13777	4.10624	2.54926	5.37975	2.89177	6.65779	3.13302	7.97356	3.36469	9.39113	3.61015	10.7355	3.85669	11.9732	4.10679	13.1909	4.33355	14.9408	4.53813	16.3374	4.75205	17.745	4.96871	19.0274	5.15028	20.5095	5.31769	22.0481	5.56432	23.6376	5.81012	25.2334	6.03939	26.7786	6.25982	28.2345	6.4702	29.6815	6.67112
	Astrolabe	0.370541	0.144824	0.749791	3.35082	1.15521	3.35883	2.86834	4.9135	3.42237	5.91132	4.35392	6.75788	5.05313	7.52035	3.90251	8.18633	5.84233	8.79051	2.68983	9.32248	3.61829	9.76886	5.48152	10.2179	6.2912	10.6862	6.78287	11.1527	5.15414	11.5905	5.82436	11.985	7.01351	12.3591	8.50479	12.7386	9.9279	13.1497	11.526	13.6312	12.0585	14.1659	12.4952	14.6642	12.952	15.1238	13.4645	15.5559
	Atka	-1.29316	0.596759	-2.42941	7.45894	-3.57906	7.47934	-1.80646	10.7167	-3.35788	13.3231	-2.8739	15.5794	-2.62351	17.6788	-4.30023	19.6177	-7.36983	21.3326	-6.82896	22.9281	-6.85822	24.5112	-6.20665	26.0707	-8.52292	27.617	-41.6253	28.6752	-43.1317	29.7629	-43.7244	31.1253	-43.3419	32.5837	-42.7485	34.0064	-42.9164	35.3863	-42.5498	36.7763	-42.7398	38.1698	-43.4686	39.5703	-45.5338	40.9744	-47.6726	42.3873
	Aviator	-0.513281	0.353808	-0.711536	3.00879	-0.908131	3.02635	-1.06342	4.23155	-0.890682	5.15974	-1.35945	5.95045	-1.4203	6.68875	-2.4671	7.31477	-3.04485	7.8297	-3.92993	8.2826	-4.3082	8.66441	-4.18077	9.09537	-4.60716	10.4248	-4.88773	13.0914	-5.69385	19.9097	-6.72001	27.0704	-7.28922	33.5994	-8.14574	39.0196	-10.8054	43.4408	-11.2235	47.3347	-11.7438	50.7651	-12.7248	53.8776	-13.8283	56.8769	-15.3019	59.8141
	Bach	-2.05862	2.00615	-4.28537	11.3607	-4.77131	11.5157	-7.62624	15.9208	-11.8543	19.6478	-17.2005	22.1959	-19.8003	24.7373	-25.6454	26.66	-26.7807	28.5205	-25.7231	30.1057	-24.0691	31.6602	-23.9388	33.1617	-30.1117	34.7136	-33.3451	36.4146	-40.0026	39.8692	-44.6315	43.6207	-50.6387	47.4715	-59.8633	51.1484	-67.3226	54.7302	-71.7382	58.1972	-77.4453	61.4161	-84.9812	64.4059	-89.8061	67.183	-93.7682	69.7931
	Barber	-0.0319755	0.0924936	-0.0620034	1.06962	-0.0977794	1.07352	0.0552746	1.50271	-0.140057	1.8163	-0.135704	2.08633	-0.0958962	2.34556	-0.144458	2.5788	-0.0169321	2.79413	0.0917458	3.01196	0.223705	3.23386	0.312575	3.4518	0.0564819	3.64777	-0.108939	3.82069	-0.00120857	3.98611	0.0557674	4.15676	0.153255	4.33349	0.0381834	4.50146	-0.312706	4.6429	-0.348102	4.7609	-0.316471	4.87653	-0.372199	4.98529	-0.370981	5.08964	-0.396475	5.19186
	Baudouin	7.39855	6.46282	9.54583	53.1889	18.2653	53.5793	38.3773	74.8287	32.3542	89.2895	50.5755	100.636	57.9762	110.908	46.5643	120.197	55.9642	128.58	62.9926	136.937	78.5688	144.768	102.2	152.537	124.797	160.15	131.678	167.587	137.841	176.704	138.595	186.279	137.852	196.005	137.936	205.373	112.692	214.14	117.353	222.287	100.386	229.787	113.519	236.873	123.976	243.989	137.204	251.092
	Borchgrevink	1.60519	5.74794	0.68254	61.6688	0.0740634	62.0631	37.4983	89.2896	9.54105	110.079	5.28163	125.948	-151.118	134.631	-179.682	138.963	-165.836	142.694	-148.125	147.161	-130.256	151.77	-86.2175	156.974	-66.9992	163.176	-42.2705	170.178	-21.1066	181.19	-5.08573	194.372	10.873	208.198	23.1948	221.572	35.9345	234.562	64.7407	247.677	86.8768	260.973	107.654	274.371	124.859	287.81	148.57	301.375
	Brahms	-0.184271	0.248893	-0.41895	3.14238	-0.535579	3.15232	-1.74067	4.39054	-3.72175	5.36412	-2.67757	6.16037	-1.93772	6.86614	-1.59242	7.49083	-3.03896	8.03599	-2.83958	8.52971	-2.79922	8.98954	-1.80766	9.46553	-1.96877	10.3071	-2.4184	12.0294	-1.90392	17.1479	-1.56536	22.6348	-1.29375	27.5206	-2.28061	31.1831	-2.61656	33.7794	-3.33663	36.2555	-5.68938	39.8566	-10.7091	46.0626	-17.9564	54.7789	-27.3017	65.6711
	Britten	-0.282919	0.0862404	-0.590142	2.57996	-0.918415	2.58138	-0.986345	3.71925	-1.48514	4.65796	-1.69821	5.45577	-2.01783	6.15413	-2.36319	6.78147	-2.75504	7.35558	-3.10404	7.88749	-3.41731	8.38634	-3.74403	8.85767	-4.04514	9.30508	-4.30167	9.73146	-4.57092	10.1395	-4.82389	10.5317	-5.11041	10.91	-5.82806	11.2612	-6.79485	11.5559	-7.03262	11.8123	-7.28394	12.0622	-7.51079	12.3067	-7.71385	12.5502	-7.96097	12.7921
	Brunt_Stancomb	1.09805	23.5056	-4.19693	54.6407	11.7622	59.4736	90.7178	82.6771	116.835	105.381	168.673	127.304	225.752	150.403	259.786	173.742	287.699	196.481	319.199	219.394	325.041	242.311	362.08	267.18	341.715	292.42	350.564	316.925	359.871	342.024	386.467	367.87	418.865	395.217	446.588	423.288	472.603	450.931	499.471	478.03	536.695	505.295	584.667	532.987	620.07	561.226	652.797	590.415
	Campbell	-0.0162816	0.0935396	0.207003	1.96657	0.451217	1.99403	0.67132	2.76182	0.337908	3.25978	0.897757	3.64355	1.57459	4.01585	1.8868	4.3494	2.52899	4.64947	2.02747	4.9003	2.06324	5.10617	2.55099	5.30409	2.86361	5.49375	2.96938	5.68198	3.44945	5.86005	4.07668	6.02695	4.50952	6.18908	4.83381	6.3487	4.28095	6.53907	4.33609	6.75371	4.45673	6.95956	4.58789	7.15456	4.87826	7.33855	5.15261	7.51382
	Cape_Washington	-0.0845661	0.0168778	-0.121168	2.10579	-0.154636	2.12256	-0.576948	2.94973	-0.806825	3.51902	-0.802651	3.97371	-0.785831	4.38153	-0.773129	4.75359	-0.764907	5.0978	-0.799628	5.42029	-0.881234	5.7246	-0.919403	6.01355	-0.922177	6.28942	-0.93095	6.55443	-0.909157	6.80967	-0.872924	7.05566	-0.889387	7.29333	-0.934041	7.52349	-0.989163	7.74686	-1.03601	7.96402	-1.08263	8.17534	-1.13894	8.38121	-1.16705	8.58207	-1.1954	8.77838
	Cheetham	0.0666983	0.0345256	0.138659	1.29361	0.16291	1.29802	0.429139	1.85916	0.258478	2.2908	0.276641	2.64127	0.274092	2.96101	0.0130808	3.25184	0.171542	3.53974	0.343332	3.78079	0.476312	3.98433	0.590648	4.2045	0.361588	4.43878	0.501556	4.66393	0.185405	4.84683	0.299839	4.99003	0.386423	5.13134	0.459244	5.27524	0.00729937	5.40725	-0.0307858	5.52657	-0.339081	5.64726	-0.318203	5.76759	-0.282199	5.88532	-0.207144	6.00168
	Chugunov	-0.0421053	0.16882	-0.0254472	1.74396	-0.0556502	1.75367	0.00903193	2.47482	-0.632193	3.05494	-1.63705	3.57423	-2.9962	4.06031	-4.44781	4.51389	-5.23892	4.94273	-5.50049	5.35427	-5.29805	5.74446	-5.28094	6.11162	-5.89743	6.4098	-6.1422	6.65423	-6.3549	6.90519	-6.41449	7.16971	-6.38258	7.44731	-6.99597	7.68769	-6.99905	7.9166	-7.00236	8.15737	-6.93083	8.41228	-7.07286	8.66939	-7.11932	8.92373	-7.23929	9.17717
	Cirque_Fjord	0.122918	0.0877305	0.2556	1.52126	0.401358	1.52405	0.515376	2.089	0.277324	2.5051	0.416192	2.83694	0.544653	3.12122	0.424832	3.37017	0.595649	3.5853	0.775998	3.80195	0.930518	3.99619	1.13089	4.17938	1.26724	4.35447	2.01605	4.52157	2.23084	4.68099	2.36175	4.83115	2.48682	4.97341	2.68735	5.1075	2.8915	5.24516	3.998	5.38678	4.05565	5.52116	4.23293	5.64024	4.40608	5.75429	4.60493	5.86769
	Clarke_Bay	-0.0180481	0.0114943	-0.0524211	1.08385	-0.0818254	1.08388	-0.184802	1.50981	-0.265391	1.81679	-0.317697	2.07458	-0.35386	2.3029	-0.371856	2.50743	-0.399413	2.69362	-0.425237	2.86775	-0.454287	3.03242	-0.487113	3.1881	-0.523374	3.33654	-0.556919	3.47864	-0.593764	3.61817	-0.629996	3.75542	-0.659951	3.88784	-0.689014	4.01587	-0.727173	4.14198	-0.748821	4.26612	-0.76082	4.38676	-0.783037	4.50415	-0.806424	4.61857	-0.830343	4.73021
	Commandant_Charcot	0.256582	0.479482	0.510128	3.13379	0.765009	3.17052	0.148152	5.52851	-1.00513	6.3517	-0.293141	6.97823	0.229856	7.55032	-2.05514	8.03446	0.346127	8.50431	1.08212	9.12364	1.45357	9.94299	4.03334	10.4498	2.07051	10.8632	4.03633	11.2336	4.59916	11.6342	4.69879	12.0409	4.96943	12.4292	7.82591	12.7545	8.46104	13.3753	8.71629	14.0339	8.922	14.7249	8.99753	15.3888	9.02024	16.0237	9.17479	16.6677
	Conger_Glenzer	1.33247	1.40939	3.12613	33.588	3.86903	33.613	-1.56105	45.9088	-4.33738	54.4912	-9.11506	62.3285	-14.7556	69.5906	-17.6757	76.4473	-24.1379	82.9801	-30.6853	89.0637	-36.3558	94.7033	-42.4708	100.086	-47.9657	105.34	-65.0537	110.106	-74.9568	115.892	-84.4019	121.999	-90.085	127.757	-101.586	132.804	-106.876	137.112	-108.24	141.203	-110.714	145.348	-115.336	149.615	-119.058	153.918	-126.53	157.962
	Cook	5.63763	3.623	12.3555	25.1145	19.2824	25.3893	96.2974	35.4884	76.061	43.1876	103.019	49.2443	125.397	54.8257	130.86	59.8822	157.641	64.768	182.589	70.0421	207.344	75.4003	243.492	81.1947	250.253	87.6921	252.847	94.9038	275.653	105.858	291.377	118.741	312.212	131.94	324.035	144.559	349.629	157.291	379.821	170.182	405.902	183.342	433.549	196.728	467.949	210.327	457.627	223.766
	Cosgrove	0.551671	1.44004	-0.0563061	9.73309	-1.10649	9.86198	2.8324	13.815	1.0432	16.8901	3.03042	19.4479	6.10117	21.6691	5.67326	23.6538	7.3194	25.59	5.3262	27.4056	6.29094	29.4055	10.8237	31.0255	7.43064	32.6823	8.17775	34.496	4.42311	37.3074	0.913917	40.6221	0.926623	43.8313	-0.312484	46.8298	-3.90404	49.7832	-3.96525	52.6324	-4.60064	55.3235	-7.04389	57.9199	-8.52852	60.447	-10.3256	62.9145
	Crosson	-27.8233	13.2559	-51.1722	31.1406	-74.8962	32.5003	-81.5475	43.9691	-128.047	53.6118	-133.54	61.588	-135.801	69.5431	-148.964	77.4859	-142.928	85.8336	-157.745	94.591	-176.447	103.291	-186.851	111.889	-195.998	121.432	-270.045	130.268	-286.862	142.947	-304.462	157.56	-320.134	172.335	-378.386	185.711	-398.92	198.607	-409.434	211.593	-422.395	225.065	-438.808	239.273	-453.03	253.9	-472.525	268.603
	Dalk	0.349964	0.029152	0.715848	1.61851	1.04986	1.61875	1.16601	2.35171	-0.139163	2.76754	0.607882	3.08103	1.34209	3.27249	1.38634	3.46126	2.16407	3.62215	2.9096	3.80369	3.63798	3.99461	4.41277	4.19095	4.07005	4.35361	4.84806	4.49222	5.67466	4.64063	5.82249	4.77075	6.35094	4.8822	6.80177	4.98802	7.22534	5.09891	7.606	5.20784	8.08037	5.31341	8.512	5.41617	8.95352	5.51761	9.39778	5.61726
	Dawson_Lambton	-0.289385	0.0724529	-0.585639	1.60368	-0.850871	1.60534	-0.174437	2.35986	-2.2026	2.98655	-1.57313	3.48245	-0.999555	3.90193	-1.12317	4.26098	-0.537819	4.61432	-0.258477	4.98736	-0.146784	5.32924	0.529459	5.65887	0.0934905	5.97826	-0.0718934	6.25782	0.345677	6.51203	0.541858	6.76008	0.830046	7.00388	1.11759	7.23704	0.264698	7.47502	0.331239	7.72734	0.332255	7.98645	0.379063	8.25152	0.331567	8.52009	0.276949	8.78907
[truncated: 135 more rows]
[truncated: 2 more columns]

## Sheet: CumulativeDischargeChange
		Cumulative discharge change 1997-2021 (Gt)
[truncated: 165 more rows]
[truncated: 2 more columns]

## Sheet: CumulativeThinning
		Cumulative thickness change 1997-2021 (Gt)
[truncated: 165 more rows]
[truncated: 2 more columns]

[truncated: 2 more sheets: CumulativeRetreat, CumulativeSMBAnomaly]
